# Supplementary material for: Cryo-ET suggests tubulin chaperones form a subset of microtubule lumenal particles with a role in maintaining neuronal microtubules
Source: Proc Natl Acad Sci U S A. 2025 Jan 31;122(5):e2404017121. doi: 10.1073/pnas.2404017121 (PMC11804619; doi:10.1073/pnas.2404017121)
Supplement: Supplementary file 2 — Dataset S01 (XLSX) [file pnas.2404017121.sd01.xlsx]

## Sheet: hits
Mol. weight [kDa]	logarithm of p-value	Student's T-test Difference	Protein names	Gene names	Gene Ontology (cellular component)
245.44	2.65031	-11.2218	Microtubule-associated protein;Microtubule-associated protein 4	MAP4	cytosol [GO:0005829]; microtubule [GO:0005874]; microtubule cytoskeleton [GO:0015630]; plasma membrane [GO:0005886]
50.679	4.12023	-10.8696	Septin-7	2007-09-01	axoneme [GO:0005930]; cell division site [GO:0032153]; cleavage furrow [GO:0032154]; cytosol [GO:0005829]; extracellular exosome [GO:0070062]; kinetochore [GO:0000776]; microtubule cytoskeleton [GO:0015630]; midbody [GO:0030496]; non-motile cilium [GO:0097730]; nucleus [GO:0005634]; septin complex [GO:0031105]; septin ring [GO:0005940]; sperm annulus [GO:0097227]; spindle [GO:0005819]; stress fib…
65.401	2.07543	-10.6417	Septin-9	2009-09-01	actin cytoskeleton [GO:0015629]; axoneme [GO:0005930]; cell division site [GO:0032153]; cytoplasm [GO:0005737]; microtubule [GO:0005874]; microtubule cytoskeleton [GO:0015630]; non-motile cilium [GO:0097730]; perinuclear region of cytoplasm [GO:0048471]; septin complex [GO:0031105]; septin ring [GO:0005940]; stress fiber [GO:0001725]
41.487	2.58949	-10.6238	Septin-2	2002-09-01	actin cytoskeleton [GO:0015629]; axoneme [GO:0005930]; cell division site [GO:0032153]; ciliary membrane [GO:0060170]; cleavage furrow [GO:0032154]; cytoplasm [GO:0005737]; extracellular exosome [GO:0070062]; intercellular bridge [GO:0045171]; kinetochore [GO:0000776]; microtubule cytoskeleton [GO:0015630]; midbody [GO:0030496]; non-motile cilium [GO:0097730]; nucleoplasm [GO:0005654]; nucleus [G…
62.293	3.33368	-10.4392	Dihydropyrimidinase-related protein 2	DPYSL2	cytoskeleton [GO:0005856]; cytosol [GO:0005829]; extracellular exosome [GO:0070062]; plasma membrane [GO:0005886]
108.91	2.34053	-9.84035	Echinoderm microtubule-associated protein-like 4	EML4	cytoplasm [GO:0005737]; cytosol [GO:0005829]; membrane [GO:0016020]; microtubule [GO:0005874]; microtubule cytoskeleton [GO:0015630]; microtubule organizing center [GO:0005815]; midbody [GO:0030496]; mitotic spindle [GO:0072686]
84.051	2.2506	-9.75254	Ensconsin	MAP7	axon [GO:0030424]; basolateral plasma membrane [GO:0016323]; cytosol [GO:0005829]; microtubule [GO:0005874]; microtubule associated complex [GO:0005875]; microtubule cytoskeleton [GO:0015630]; perinuclear region of cytoplasm [GO:0048471]
49.857	2.62462	-9.65615	Tubulin beta-6 chain	TUBB6	cytoplasm [GO:0005737]; extracellular exosome [GO:0070062]; intercellular bridge [GO:0045171]; microtubule [GO:0005874]; microtubule cytoskeleton [GO:0015630]; mitotic spindle [GO:0072686]; nucleus [GO:0005634]
49.924	3.05642	-9.64001	Tubulin alpha-4A chain	TUBA4A	cytoplasm [GO:0005737]; cytoskeleton [GO:0005856]; cytosol [GO:0005829]; extracellular exosome [GO:0070062]; extracellular region [GO:0005576]; microtubule [GO:0005874]; microtubule cytoskeleton [GO:0015630]
40.513	5.36063	-9.52585	DnaJ homolog subfamily B member 11	DNAJB11	endoplasmic reticulum [GO:0005783]; endoplasmic reticulum chaperone complex [GO:0034663]; endoplasmic reticulum lumen [GO:0005788]; extracellular space [GO:0005615]; membrane [GO:0016020]; nucleus [GO:0005634]; protein folding chaperone complex [GO:0101031]
50.432	3.03539	-9.4573	Tubulin beta-3 chain	TUBB3	axon [GO:0030424]; cell periphery [GO:0071944]; cytoplasm [GO:0005737]; dendrite [GO:0030425]; extracellular exosome [GO:0070062]; filopodium [GO:0030175]; growth cone [GO:0030426]; intercellular bridge [GO:0045171]; lamellipodium [GO:0030027]; microtubule [GO:0005874]; microtubule cytoskeleton [GO:0015630]; mitotic spindle [GO:0072686]; neuronal cell body [GO:0043025]; nucleus [GO:0005634]
138.34	3.56137	-9.31283	Coatomer subunit alpha;Xenin;Proxenin	COPA	COPI vesicle coat [GO:0030126]; cytoplasm [GO:0005737]; cytosol [GO:0005829]; endoplasmic reticulum membrane [GO:0005789]; extracellular exosome [GO:0070062]; extracellular space [GO:0005615]; Golgi membrane [GO:0000139]; growth cone [GO:0030426]; membrane [GO:0016020]; transport vesicle [GO:0030133]
18.565	1.79235	-9.01479	60S ribosomal protein L21	RPL21	cytoplasm [GO:0005737]; cytosol [GO:0005829]; cytosolic large ribosomal subunit [GO:0022625]; cytosolic ribosome [GO:0022626]; endoplasmic reticulum [GO:0005783]; membrane [GO:0016020]
66.9	3.52514	-9.00971	Apoptosis-inducing factor 1, mitochondrial	AIFM1	cytoplasm [GO:0005737]; cytosol [GO:0005829]; mitochondrial inner membrane [GO:0005743]; mitochondrial intermembrane space [GO:0005758]; mitochondrion [GO:0005739]; nucleus [GO:0005634]; perinuclear region of cytoplasm [GO:0048471]
53.651	2.56988	-9.00684	Vimentin	VIM	axon [GO:0030424]; cell leading edge [GO:0031252]; cytoplasm [GO:0005737]; cytoskeleton [GO:0005856]; cytosol [GO:0005829]; extracellular exosome [GO:0070062]; focal adhesion [GO:0005925]; intermediate filament [GO:0005882]; intermediate filament cytoskeleton [GO:0045111]; microtubule organizing center [GO:0005815]; nuclear matrix [GO:0016363]; peroxisome [GO:0005777]; phagocytic vesicle [GO:0045…
23.577	2.05337	-8.98773	60S ribosomal protein L13a	RPL13A	cytoplasm [GO:0005737]; cytosol [GO:0005829]; cytosolic large ribosomal subunit [GO:0022625]; cytosolic ribosome [GO:0022626]; focal adhesion [GO:0005925]; GAIT complex [GO:0097452]; large ribosomal subunit [GO:0015934]; membrane [GO:0016020]; nucleolus [GO:0005730]; nucleus [GO:0005634]; ribonucleoprotein complex [GO:1990904]; ribosome [GO:0005840]; synapse [GO:0045202]
21.397	5.0424	-8.98526	60S ribosomal protein L17	RPL17	large ribosomal subunit [GO:0015934]
51.385	2.14378	-8.82103	Keratin, type II cytoskeletal 7	KRT7	cytoplasm [GO:0005737]; cytosol [GO:0005829]; extracellular exosome [GO:0070062]; intermediate filament [GO:0005882]; intermediate filament cytoskeleton [GO:0045111]; keratin filament [GO:0045095]; nucleus [GO:0005634]
26.888	3.06299	-8.78015	THO complex subunit 4	ALYREF	catalytic step 2 spliceosome [GO:0071013]; cytoplasm [GO:0005737]; cytosol [GO:0005829]; extracellular exosome [GO:0070062]; membrane [GO:0016020]; nuclear speck [GO:0016607]; nucleoplasm [GO:0005654]; nucleus [GO:0005634]; transcription export complex [GO:0000346]
49.541	2.16035	-8.75006	Elongation factor Tu, mitochondrial	TUFM	extracellular exosome [GO:0070062]; membrane [GO:0016020]; mitochondrial nucleoid [GO:0042645]; mitochondrial outer membrane [GO:0005741]; mitochondrion [GO:0005739]; synapse [GO:0045202]
15.747	2.55878	-8.73367	60S ribosomal protein L28	RPL28	ribonucleoprotein complex [GO:1990904]; ribosome [GO:0005840]
76.689	3.02759	-8.72929	NADPH--cytochrome P450 reductase	POR	cell body [GO:0044297]; cytoplasm [GO:0005737]; cytoplasmic ribonucleoprotein granule [GO:0036464]; cytosol [GO:0005829]; cytosolic large ribosomal subunit [GO:0022625]; cytosolic ribosome [GO:0022626]; dendrite [GO:0030425]; extracellular exosome [GO:0070062]; membrane [GO:0016020]; synapse [GO:0045202]
49.83	1.56194	-8.59633	Tubulin beta-4B chain	TUBB4B	axonemal microtubule [GO:0005879]; azurophil granule lumen [GO:0035578]; cytoplasm [GO:0005737]; cytoskeleton [GO:0005856]; cytosol [GO:0005829]; extracellular exosome [GO:0070062]; extracellular region [GO:0005576]; extracellular vesicle [GO:1903561]; intercellular bridge [GO:0045171]; microtubule [GO:0005874]; microtubule cytoskeleton [GO:0015630]; mitotic spindle [GO:0072686]; nucleus [GO:0005…
49.716	2.02447	-8.56957	Septin-6	2006-09-01	axon terminus [GO:0043679]; cell division site [GO:0032153]; cleavage furrow [GO:0032154]; kinetochore [GO:0000776]; microtubule cytoskeleton [GO:0015630]; midbody [GO:0030496]; septin collar [GO:0032173]; septin complex [GO:0031105]; septin ring [GO:0005940]; sperm annulus [GO:0097227]; spindle [GO:0005819]; synaptic vesicle [GO:0008021]
234.71	3.48257	-8.54907	Myoferlin	MYOF	cytoskeleton [GO:0005856]
14.839	2.55459	-8.52909	40S ribosomal protein S15a	RPS15A	cytoplasm [GO:0005737]; cytosol [GO:0005829]; cytosolic ribosome [GO:0022626]; cytosolic small ribosomal subunit [GO:0022627]; extracellular exosome [GO:0070062]; membrane [GO:0016020]; nucleolus [GO:0005730]; nucleoplasm [GO:0005654]; small-subunit processome [GO:0032040]; synapse [GO:0045202]
17.718	1.875	-8.47405	40S ribosomal protein S18	RPS18	cytoplasm [GO:0005737]; cytosol [GO:0005829]; cytosolic ribosome [GO:0022626]; cytosolic small ribosomal subunit [GO:0022627]; extracellular exosome [GO:0070062]; focal adhesion [GO:0005925]; membrane [GO:0016020]; nucleoplasm [GO:0005654]; nucleus [GO:0005634]; postsynaptic density [GO:0014069]; ribosome [GO:0005840]; small ribosomal subunit [GO:0015935]
112.21	2.53369	-8.42239	Microtubule-associated protein 1S;MAP1S heavy chain;MAP1S light chain	MAP1S	microtubule [GO:0005874]
52.592	2.19393	-8.41859	Septin-10	2010-09-01	cell division site [GO:0032153]; microtubule cytoskeleton [GO:0015630]; motile cilium [GO:0031514]; septin complex [GO:0031105]; septin ring [GO:0005940]
16.445	1.7145	-8.41748	40S ribosomal protein S16	RPS16	ribonucleoprotein complex [GO:1990904]; ribosome [GO:0005840]
122.85	3.60006	-8.38908	Extended synaptotagmin-1	ESYT1	endoplasmic reticulum membrane [GO:0005789]
29.945	1.79418	-8.38434	40S ribosomal protein S3a	RPS3A	cytosol [GO:0005829]; cytosolic small ribosomal subunit [GO:0022627]; endoplasmic reticulum [GO:0005783]; nucleolus [GO:0005730]
164.94	2.02574	-8.37366	Carbamoyl-phosphate synthase [ammonia], mitochondrial	CPS1	cytoplasm [GO:0005737]; mitochondrial inner membrane [GO:0005743]; mitochondrial matrix [GO:0005759]; mitochondrial nucleoid [GO:0042645]; nucleolus [GO:0005730]; plasma membrane [GO:0005886]; protein-containing complex [GO:0032991]
97.717	3.62441	-8.28764	Coatomer subunit gamma-1	COPG1	COPI vesicle coat [GO:0030126]; cytosol [GO:0005829]; endoplasmic reticulum [GO:0005783]; endoplasmic reticulum membrane [GO:0005789]; endoplasmic reticulum-Golgi intermediate compartment [GO:0005793]; Golgi apparatus [GO:0005794]; Golgi membrane [GO:0000139]; transport vesicle [GO:0030133]
129.63	2.0714	-8.23962	Pyruvate carboxylase, mitochondrial	PC	cytoplasm [GO:0005737]; cytosol [GO:0005829]; mitochondrial matrix [GO:0005759]; mitochondrion [GO:0005739]
69.602	3.06715	-8.18196	Heterogeneous nuclear ribonucleoprotein Q	SYNCRIP	catalytic step 2 spliceosome [GO:0071013]; CRD-mediated mRNA stability complex [GO:0070937]; cytosol [GO:0005829]; endoplasmic reticulum [GO:0005783]; GAIT complex [GO:0097452]; histone pre-mRNA 3'end processing complex [GO:0071204]; mCRD-mediated mRNA stability complex [GO:0106002]; membrane [GO:0016020]; mRNA editing complex [GO:0045293]; nucleoplasm [GO:0005654]; nucleus [GO:0005634]; ribonucl…
34.012	2.44268	-8.14461	Tricarboxylate transport protein, mitochondrial	SLC25A1	extracellular exosome [GO:0070062]; mitochondrial inner membrane [GO:0005743]; mitochondrion [GO:0005739]; nucleus [GO:0005634]
51.169	3.43704	-8.09693	Tubulin gamma-1 chain;Tubulin gamma-2 chain	TUBG1;TUBG2	apical part of cell [GO:0045177]; cell leading edge [GO:0031252]; centriole [GO:0005814]; centrosome [GO:0005813]; ciliary basal body [GO:0036064]; condensed nuclear chromosome [GO:0000794]; cytoplasm [GO:0005737]; cytoplasmic microtubule [GO:0005881]; cytosol [GO:0005829]; gamma-tubulin complex [GO:0000930]; microtubule [GO:0005874]; mitotic spindle microtubule [GO:1990498]; neuron projection [G…
42.613	2.8562	-8.04495	Alpha-centractin	ACTR1A	cell cortex [GO:0005938]; centrosome [GO:0005813]; cytoplasm [GO:0005737]; cytosol [GO:0005829]; dynactin complex [GO:0005869]; extracellular exosome [GO:0070062]; microtubule associated complex [GO:0005875]; microtubule cytoskeleton [GO:0015630]
106.87	1.53512	-8.03115	Neutral alpha-glucosidase AB	GANAB	endoplasmic reticulum lumen [GO:0005788]; extracellular exosome [GO:0070062]; glucosidase II complex [GO:0017177]; Golgi apparatus [GO:0005794]; intracellular membrane-bounded organelle [GO:0043231]; melanosome [GO:0042470]; membrane [GO:0016020]
92.819	1.93893	-8.02777	MAP7 domain-containing protein 1	MAP7D1	cytoplasm [GO:0005737]; microtubule cytoskeleton [GO:0015630]; spindle [GO:0005819]
17.222	1.6458	-7.90278	40S ribosomal protein S13	RPS13	ribonucleoprotein complex [GO:1990904]; ribosome [GO:0005840]
84.87	3.47167	-7.86949	Transferrin receptor protein 1;Transferrin receptor protein 1, serum form	TFRC	basolateral plasma membrane [GO:0016323]; blood microparticle [GO:0072562]; cell surface [GO:0009986]; clathrin-coated endocytic vesicle membrane [GO:0030669]; clathrin-coated pit [GO:0005905]; cytoplasmic vesicle [GO:0031410]; early endosome [GO:0005769]; endosome [GO:0005768]; endosome membrane [GO:0010008]; external side of plasma membrane [GO:0009897]; extracellular exosome [GO:0070062]; extr…
13.373	2.2724	-7.85408	40S ribosomal protein S20	RPS20	cytoplasm [GO:0005737]; cytosol [GO:0005829]; cytosolic ribosome [GO:0022626]; cytosolic small ribosomal subunit [GO:0022627]; extracellular exosome [GO:0070062]; membrane [GO:0016020]; nucleoplasm [GO:0005654]; synapse [GO:0045202]
49.229	4.41451	-7.83566	Heterogeneous nuclear ribonucleoprotein H;Heterogeneous nuclear ribonucleoprotein H, N-terminally processed	HNRNPH1	catalytic step 2 spliceosome [GO:0071013]; cytosol [GO:0005829]; membrane [GO:0016020]; nucleoplasm [GO:0005654]; nucleus [GO:0005634]; ribonucleoprotein complex [GO:1990904]
51.109	2.0702	-7.82682	Eukaryotic translation initiation factor 2 subunit 3;Putative eukaryotic translation initiation factor 2 subunit 3-like protein	EIF2S3;EIF2S3L	cytoplasm [GO:0005737]; cytosol [GO:0005829]; eukaryotic translation initiation factor 2 complex [GO:0005850]; extracellular exosome [GO:0070062]
55.21	2.62661	-7.82241	tRNA-splicing ligase RtcB homolog	RTCB	cytoplasm [GO:0005737]; cytosol [GO:0005829]; endoplasmic reticulum membrane [GO:0005789]; intracellular membrane-bounded organelle [GO:0043231]; nuclear envelope [GO:0005635]; nucleoplasm [GO:0005654]; nucleus [GO:0005634]; tRNA-splicing ligase complex [GO:0072669]
70.81	2.58355	-7.80595	Plastin-3	PLS3	actin filament [GO:0005884]; actin filament bundle [GO:0032432]; cytoplasm [GO:0005737]; cytosol [GO:0005829]; plasma membrane [GO:0005886]
24.261	1.41782	-7.74139	60S ribosomal protein L13	RPL13	cytoplasm [GO:0005737]; cytosol [GO:0005829]; cytosolic large ribosomal subunit [GO:0022625]; cytosolic ribosome [GO:0022626]; endoplasmic reticulum [GO:0005783]; membrane [GO:0016020]; nucleolus [GO:0005730]; nucleus [GO:0005634]; synapse [GO:0045202]
46.44	1.60336	-7.71896	Serpin H1	SERPINH1	cytosol [GO:0005829]; endoplasmic reticulum [GO:0005783]; endoplasmic reticulum chaperone complex [GO:0034663]; endoplasmic reticulum lumen [GO:0005788]; endoplasmic reticulum membrane [GO:0005789]; endoplasmic reticulum-Golgi intermediate compartment [GO:0005793]; extracellular exosome [GO:0070062]; extracellular space [GO:0005615]; melanosome [GO:0042470]; plasma membrane [GO:0005886]
48.121	2.21352	-7.69832	Protein disulfide-isomerase A6	PDIA6	cytosol [GO:0005829]; endoplasmic reticulum [GO:0005783]; endoplasmic reticulum chaperone complex [GO:0034663]; endoplasmic reticulum lumen [GO:0005788]; endoplasmic reticulum membrane [GO:0005789]; endoplasmic reticulum-Golgi intermediate compartment [GO:0005793]; extracellular exosome [GO:0070062]; extracellular space [GO:0005615]; melanosome [GO:0042470]; plasma membrane [GO:0005886]
21.863	2.099	-7.69518	60S ribosomal protein L9	RPL9	cytoplasm [GO:0005737]; ribonucleoprotein complex [GO:1990904]; ribosome [GO:0005840]
29.702	2.23226	-7.6728	Signal recognition particle receptor subunit beta	SRPRB	cytoplasm [GO:0005737]; cytoplasmic microtubule [GO:0005881]; endoplasmic reticulum membrane [GO:0005789]; membrane [GO:0016020]; signal recognition particle receptor complex [GO:0005785]
12.784	2.58984	-7.65635	60S ribosomal protein L30	RPL30	cytoplasm [GO:0005737]; cytosol [GO:0005829]; cytosolic large ribosomal subunit [GO:0022625]; cytosolic ribosome [GO:0022626]; extracellular exosome [GO:0070062]; focal adhesion [GO:0005925]; membrane [GO:0016020]; nucleus [GO:0005634]; postsynaptic density [GO:0014069]
26.923	3.18365	-7.63516	3-hydroxyacyl-CoA dehydrogenase type-2	HSD17B10	cytoplasm [GO:0005737]; mitochondrial matrix [GO:0005759]; mitochondrial nucleoid [GO:0042645]; mitochondrial ribonuclease P complex [GO:0030678]; mitochondrion [GO:0005739]; plasma membrane [GO:0005886]; tRNA methyltransferase complex [GO:0043527]
17.258	2.22327	-7.61126	60S ribosomal protein L26	RPL26;KRBA2	cytoplasm [GO:0005737]; cytosol [GO:0005829]; cytosolic large ribosomal subunit [GO:0022625]; cytosolic ribosome [GO:0022626]; extracellular exosome [GO:0070062]; membrane [GO:0016020]; nucleolus [GO:0005730]; nucleoplasm [GO:0005654]; ribonucleoprotein complex [GO:1990904]; synapse [GO:0045202]
49.398	3.42187	-7.59779	Septin-11	2011-09-01	axon [GO:0030424]; cell division site [GO:0032153]; dendritic spine [GO:0043197]; GABA-ergic synapse [GO:0098982]; glutamatergic synapse [GO:0098978]; microtubule cytoskeleton [GO:0015630]; postsynaptic specialization of symmetric synapse [GO:0099629]; septin complex [GO:0031105]; septin ring [GO:0005940]; stress fiber [GO:0001725]
52.164	3.02245	-7.5887	Ras GTPase-activating protein-binding protein 1	G3BP1	cytoplasm [GO:0005737]; cytoplasmic stress granule [GO:0010494]; cytosol [GO:0005829]; focal adhesion [GO:0005925]; nucleus [GO:0005634]; perikaryon [GO:0043204]; ribonucleoprotein complex [GO:1990904]
55.756	2.40247	-7.56299	Septin-8	2008-09-01	axon [GO:0030424]; cell division site [GO:0032153]; microtubule cytoskeleton [GO:0015630]; presynapse [GO:0098793]; septin complex [GO:0031105]; septin ring [GO:0005940]; synaptic vesicle membrane [GO:0030672]
14.515	3.80187	-7.55784	40S ribosomal protein S12	RPS12	cytoplasm [GO:0005737]; cytosol [GO:0005829]; cytosolic ribosome [GO:0022626]; cytosolic small ribosomal subunit [GO:0022627]; Golgi apparatus [GO:0005794]; intracellular membrane-bounded organelle [GO:0043231]; membrane [GO:0016020]; nucleolus [GO:0005730]; nucleoplasm [GO:0005654]; small-subunit processome [GO:0032040]
58.252	3.25449	-7.55355	Mitochondrial-processing peptidase subunit alpha	PMPCA	mitochondrion [GO:0005739]
35.079	2.63672	-7.52356	Electron transfer flavoprotein subunit alpha, mitochondrial	ETFA	electron transfer flavoprotein complex [GO:0045251]; mitochondrial matrix [GO:0005759]; mitochondrion [GO:0005739]
15.798	2.34544	-7.51931	60S ribosomal protein L27	RPL27	cytoplasm [GO:0005737]; cytoplasmic side of rough endoplasmic reticulum membrane [GO:0098556]; cytosol [GO:0005829]; cytosolic large ribosomal subunit [GO:0022625]; cytosolic ribosome [GO:0022626]; extracellular exosome [GO:0070062]; focal adhesion [GO:0005925]; membrane [GO:0016020]; nucleolus [GO:0005730]; nucleoplasm [GO:0005654]; nucleus [GO:0005634]; ribonucleoprotein complex [GO:1990904]; r…
23.598	4.10421	-7.49867	Stromal cell-derived factor 2-like protein 1	SDF2L1	endoplasmic reticulum [GO:0005783]; endoplasmic reticulum chaperone complex [GO:0034663]; endoplasmic reticulum lumen [GO:0005788]; membrane [GO:0016020]; protein folding chaperone complex [GO:0101031]
23.662	2.28804	-7.47073	Clathrin light chain A	CLTA	clathrin coat [GO:0030118]; clathrin coat of coated pit [GO:0030132]; clathrin coat of trans-Golgi network vesicle [GO:0030130]; clathrin complex [GO:0071439]; clathrin vesicle coat [GO:0030125]; clathrin-coated endocytic vesicle [GO:0045334]; cytoplasmic vesicle [GO:0031410]; cytosol [GO:0005829]; endolysosome membrane [GO:0036020]; membrane [GO:0016020]; plasma membrane [GO:0005886]; postsynapt…
49.67	1.95847	-7.46664	Tubulin beta chain	TUBB	cytoplasm [GO:0005737]; intercellular bridge [GO:0045171]; microtubule [GO:0005874]; microtubule cytoskeleton [GO:0015630]; mitotic spindle [GO:0072686]
24.205	2.07537	-7.45866	40S ribosomal protein S8	RPS8	cytoplasm [GO:0005737]; cytosol [GO:0005829]; cytosolic ribosome [GO:0022626]; cytosolic small ribosomal subunit [GO:0022627]; endoplasmic reticulum [GO:0005783]; extracellular exosome [GO:0070062]; focal adhesion [GO:0005925]; membrane [GO:0016020]; nucleolus [GO:0005730]; nucleoplasm [GO:0005654]; nucleus [GO:0005634]; ribonucleoprotein complex [GO:1990904]; small-subunit processome [GO:0032040]
14.463	1.43719	-7.44528	60S ribosomal protein L31	RPL31	cytoplasm [GO:0005737]; cytosol [GO:0005829]; cytosolic large ribosomal subunit [GO:0022625]; cytosolic ribosome [GO:0022626]; extracellular exosome [GO:0070062]; focal adhesion [GO:0005925]; membrane [GO:0016020]
168.09	2.59104	-7.43608	Calmodulin-regulated spectrin-associated protein 2	CAMSAP2	cytoplasm [GO:0005737]; cytosol [GO:0005829]; cytosolic large ribosomal subunit [GO:0022625]; cytosolic ribosome [GO:0022626]; extracellular exosome [GO:0070062]; focal adhesion [GO:0005925]; membrane [GO:0016020]
87.301	2.24475	-7.42526	Delta-1-pyrroline-5-carboxylate synthase;Glutamate 5-kinase;Gamma-glutamyl phosphate reductase	ALDH18A1	ciliary basal body [GO:0036064]; cytosol [GO:0005829]; Golgi apparatus [GO:0005794]; microtubule end [GO:1990752]											mitochondrial inner membrane [GO:0005743]; mitochondrion [GO:0005739]
75.042	2.59018	-7.37639	Kinesin-like protein KIF2A	KIF2A	centriolar subdistal appendage [GO:0120103]; centriole [GO:0005814]; centrosome [GO:0005813]; cytoplasm [GO:0005737]; cytosol [GO:0005829]; kinesin complex [GO:0005871]; membrane [GO:0016020]; microtubule [GO:0005874]; nuclear body [GO:0016604]; nucleolus [GO:0005730]; nucleoplasm [GO:0005654]; spindle [GO:0005819]; spindle pole [GO:0000922]
62.639	2.38443	-7.2884	Stress-induced-phosphoprotein 1	STIP1	cytosol [GO:0005829]; dynein axonemal particle [GO:0120293]; Golgi apparatus [GO:0005794]; nucleus [GO:0005634]; protein folding chaperone complex [GO:0101031]; protein-containing complex [GO:0032991]
90.98	2.13505	-7.28221	DNA replication licensing factor MCM3	MCM3	alpha DNA polymerase:primase complex [GO:0005658]; centrosome [GO:0005813]; chromosome, telomeric region [GO:0000781]; CMG complex [GO:0071162]; MCM complex [GO:0042555]; membrane [GO:0016020]; nucleoplasm [GO:0005654]; nucleus [GO:0005634]; perinuclear region of cytoplasm [GO:0048471]
107.14	3.31161	-7.2415	Coatomer subunit beta	COPB1	COPI vesicle coat [GO:0030126]; cytosol [GO:0005829]; endoplasmic reticulum membrane [GO:0005789]; endoplasmic reticulum-Golgi intermediate compartment [GO:0005793]; ficolin-1-rich granule membrane [GO:0101003]; Golgi apparatus [GO:0005794]; Golgi membrane [GO:0000139]; Golgi-associated vesicle [GO:0005798]; intracellular membrane-bounded organelle [GO:0043231]; membrane [GO:0016020]; plasma memb…
15.423	1.85202	-7.23578	40S ribosomal protein S24	RPS24	cytoplasm [GO:0005737]; cytosol [GO:0005829]; cytosolic ribosome [GO:0022626]; cytosolic small ribosomal subunit [GO:0022627]; endoplasmic reticulum [GO:0005783]; membrane [GO:0016020]; nucleolus [GO:0005730]; nucleoplasm [GO:0005654]; nucleus [GO:0005634]; small ribosomal subunit [GO:0015935]; small-subunit processome [GO:0032040]
532.4	1.69811	-7.22091	Cytoplasmic dynein 1 heavy chain 1	DYNC1H1	axon cytoplasm [GO:1904115]; azurophil granule lumen [GO:0035578]; cell cortex [GO:0005938]; centrosome [GO:0005813]; cytoplasmic dynein complex [GO:0005868]; cytoplasmic microtubule [GO:0005881]; cytosol [GO:0005829]; dynein complex [GO:0030286]; extracellular exosome [GO:0070062]; extracellular region [GO:0005576]; filopodium [GO:0030175]; membrane [GO:0016020]; microtubule [GO:0005874]
60.533	1.03615	-7.20662	T-complex protein 1 subunit gamma	CCT3	cell body [GO:0044297]; chaperonin-containing T-complex [GO:0005832]; cytoskeleton [GO:0005856]; cytosol [GO:0005829]; extracellular exosome [GO:0070062]; microtubule [GO:0005874]; zona pellucida receptor complex [GO:0002199]
34.273	1.79823	-7.20601	60S acidic ribosomal protein P0;60S acidic ribosomal protein P0-like	RPLP0;RPLP0P6	cytoplasm [GO:0005737]; cytoplasmic ribonucleoprotein granule [GO:0036464]; cytosol [GO:0005829]; cytosolic large ribosomal subunit [GO:0022625]; cytosolic ribosome [GO:0022626]; endoplasmic reticulum [GO:0005783]; extracellular exosome [GO:0070062]; focal adhesion [GO:0005925]; membrane [GO:0016020]; nucleus [GO:0005634]; postsynapse [GO:0098794]; postsynaptic density [GO:0014069]; ribonucleopro…
61.594	3.41307	-7.20435	BAG family molecular chaperone regulator 3	BAG3	aggresome [GO:0016235]; cytoplasm [GO:0005737]; cytosol [GO:0005829]; membrane [GO:0016020]; nucleoplasm [GO:0005654]; nucleus [GO:0005634]; protein folding chaperone complex [GO:0101031]; stress fiber [GO:0001725]; Z disc [GO:0030018]
76.986	1.73163	-7.18816	Cytoskeleton-associated protein 2	CKAP2	centrosome [GO:0005813]; cytoplasm [GO:0005737]; microtubule [GO:0005874]; microtubule cytoskeleton [GO:0015630]; mitotic spindle [GO:0072686]; spindle pole [GO:0000922]
127.46	2.06132	-7.156	Pleckstrin homology domain-containing family A member 5	PLEKHA5	cytosol [GO:0005829]; glutamatergic synapse [GO:0098978]; membrane [GO:0016020]; nucleoplasm [GO:0005654]; postsynaptic density [GO:0014069]
49.906	1.86297	-7.13437	Tubulin beta-2A chain;Tubulin beta-2B chain	TUBB2A;TUBB2B	cytoplasm [GO:0005737]; extracellular exosome [GO:0070062]; extracellular vesicle [GO:1903561]; intercellular bridge [GO:0045171]; microtubule [GO:0005874]; microtubule cytoskeleton [GO:0015630]; mitotic spindle [GO:0072686]; nucleus [GO:0005634]
57.21	2.49493	-7.11894	Coatomer subunit delta	ARCN1	COPI vesicle coat [GO:0030126]; cytosol [GO:0005829]; endoplasmic reticulum membrane [GO:0005789]; Golgi membrane [GO:0000139]; membrane [GO:0016020]; transport vesicle [GO:0030133]
13.293	1.95614	-7.11421	60S ribosomal protein L34	RPL34	cytoplasm [GO:0005737]; cytosol [GO:0005829]; cytosolic large ribosomal subunit [GO:0022625]; cytosolic ribosome [GO:0022626]; endoplasmic reticulum [GO:0005783]; extracellular exosome [GO:0070062]; nucleolus [GO:0005730]; synapse [GO:0045202]
85.424	2.149	-7.09224	Aconitate hydratase, mitochondrial	ACO2	cytosol [GO:0005829]; mitochondrial matrix [GO:0005759]; mitochondrion [GO:0005739]
38.89	2.56029	-7.07717	Reticulocalbin-1	RCN1	endoplasmic reticulum [GO:0005783]; endoplasmic reticulum lumen [GO:0005788]
13.553	2.57367	-7.05358	Histone H2A.Z;Histone H2A.V;Histone H2A	H2AFZ;H2AFV	euchromatin [GO:0000791]; extracellular exosome [GO:0070062]; heterochromatin [GO:0000792]; nucleosome [GO:0000786]; nucleus [GO:0005634]
140.47	1.91041	-7.04753	Valine--tRNA ligase	VARS	cytosol [GO:0005829]
50.151	2.36412	-7.04599	Tubulin alpha-1B chain;Tubulin alpha-1A chain;Tubulin alpha-3C/D chain	TUBA1B;TUBA1A;TUBA3C	cytoplasm [GO:0005737]; cytoplasmic microtubule [GO:0005881]; microtubule [GO:0005874]; microtubule cytoskeleton [GO:0015630]
42.003	0.974439	-7.03762	Beta-actin-like protein 2	ACTBL2	actin filament [GO:0005884]; axon [GO:0030424]; cytoplasm [GO:0005737]; extracellular exosome [GO:0070062]; extracellular space [GO:0005615]; glutamatergic synapse [GO:0098978]; membrane [GO:0016020]; NuA4 histone acetyltransferase complex [GO:0035267]
24.763	2.21765	-7.03198	Elongation factor 1-beta	EEF1B2	cytoplasm [GO:0005737]; cytosol [GO:0005829]; eukaryotic translation elongation factor 1 complex [GO:0005853]
109.68	2.68484	-7.00912	Kinesin-1 heavy chain	KIF5B	axon cytoplasm [GO:1904115]; centriolar satellite [GO:0034451]; ciliary rootlet [GO:0035253]; cytolytic granule membrane [GO:0101004]; cytosol [GO:0005829]; dendrite cytoplasm [GO:0032839]; kinesin complex [GO:0005871]; membrane [GO:0016020]; microtubule [GO:0005874]; mitochondrion [GO:0005739]; perinuclear region of cytoplasm [GO:0048471]; phagocytic vesicle [GO:0045335]; vesicle [GO:0031982]
9.461	1.54251	-7.0027	40S ribosomal protein S27	RPS27	cytosol [GO:0005829]; cytosolic ribosome [GO:0022626]; cytosolic small ribosomal subunit [GO:0022627]; nucleolus [GO:0005730]; nucleoplasm [GO:0005654]; nucleus [GO:0005634]; postsynaptic density [GO:0014069]; ribosome [GO:0005840]; small-subunit processome [GO:0032040]
34.095	2.10887	-6.99984	Cyclin-dependent kinase 1	CDK1	centrosome [GO:0005813]; chromosome, telomeric region [GO:0000781]; cyclin A2-CDK1 complex [GO:0097122]; cyclin B1-CDK1 complex [GO:0097125]; cyclin-dependent protein kinase holoenzyme complex [GO:0000307]; cytoplasm [GO:0005737]; cytosol [GO:0005829]; endoplasmic reticulum membrane [GO:0005789]; extracellular exosome [GO:0070062]; membrane [GO:0016020]; midbody [GO:0030496]; mitochondrial matrix…
91.706	3.64676	-6.9908	Vacuolar protein sorting-associated protein 35	VPS35	cytosol [GO:0005829]; dopaminergic synapse [GO:0098691]; early endosome [GO:0005769]; endosome [GO:0005768]; endosome membrane [GO:0010008]; extracellular exosome [GO:0070062]; glutamatergic synapse [GO:0098978]; late endosome [GO:0005770]; lysosomal membrane [GO:0005765]; lysosome [GO:0005764]; mitochondrion-derived vesicle [GO:0099073]; neuron projection [GO:0043005]; neuronal cell body [GO:004…
99.419	1.56694	-6.98937	Serine/threonine-protein kinase N3	PKN3	cytosol [GO:0005829]; Golgi apparatus [GO:0005794]; nucleus [GO:0005634]; perinuclear region of cytoplasm [GO:0048471]
60.101	4.30311	-6.98773	Delta(24)-sterol reductase	DHCR24	cytoplasm [GO:0005737]; endoplasmic reticulum [GO:0005783]; endoplasmic reticulum membrane [GO:0005789]; Golgi membrane [GO:0000139]; membrane [GO:0016020]; nucleus [GO:0005634]
31.121	1.59168	-6.98759	Elongation factor 1-delta	EEF1D	cytoplasm [GO:0005737]; cytosol [GO:0005829]; eukaryotic translation elongation factor 1 complex [GO:0005853]; fibrillar center [GO:0001650]; nucleoplasm [GO:0005654]; nucleus [GO:0005634]
31.362	1.87296	-6.98335	Complement component 1 Q subcomponent-binding protein, mitochondrial	C1QBP	cell surface [GO:0009986]; cytoplasm [GO:0005737]; cytosol [GO:0005829]; extracellular region [GO:0005576]; membrane [GO:0016020]; mitochondrial matrix [GO:0005759]; mitochondrion [GO:0005739]; nucleolus [GO:0005730]; nucleus [GO:0005634]; plasma membrane [GO:0005886]
34.47	2.31085	-6.96214	Mitochondrial glutamate carrier 1	SLC25A22	mitochondrial matrix [GO:0005759]; mitochondrion [GO:0005739]; plasma membrane [GO:0005886]
23.897	3.31114	-6.95375	Ras-related protein Rab-14	RAB14	cytosol [GO:0005829]; early endosome [GO:0005769]; early endosome membrane [GO:0031901]; endomembrane system [GO:0012505]; extracellular exosome [GO:0070062]; Golgi membrane [GO:0000139]; Golgi stack [GO:0005795]; intracellular membrane-bounded organelle [GO:0043231]; late endosome [GO:0005770]; lysosomal membrane [GO:0005765]; lysosome [GO:0005764]; nuclear outer membrane-endoplasmic reticulum m…
123.63	3.42903	-6.94771	Importin-5	IPO5	cytoplasm [GO:0005737]; cytosol [GO:0005829]; Golgi apparatus [GO:0005794]; membrane [GO:0016020]; nuclear membrane [GO:0031965]; nuclear pore [GO:0005643]; nucleolus [GO:0005730]; nucleoplasm [GO:0005654]; nucleus [GO:0005634]
39.646	2.42282	-6.93802	Mitochondrial import inner membrane translocase subunit TIM50	TIMM50	mitochondrial inner membrane [GO:0005743]; mitochondrion [GO:0005739]; nuclear speck [GO:0016607]; nucleoplasm [GO:0005654]; TIM23 mitochondrial import inner membrane translocase complex [GO:0005744]
155.2	3.51281	-6.93296	Nuclear pore complex protein Nup155	NUP155	cytosol [GO:0005829]; membrane [GO:0016020]; nuclear envelope [GO:0005635]; nuclear membrane [GO:0031965]; nuclear pore [GO:0005643]; nuclear pore inner ring [GO:0044611]
47.697	2.20222	-6.91732	60S ribosomal protein L4	RPL4	cytoplasm [GO:0005737]; cytosol [GO:0005829]; cytosolic large ribosomal subunit [GO:0022625]; cytosolic ribosome [GO:0022626]; extracellular exosome [GO:0070062]; focal adhesion [GO:0005925]; membrane [GO:0016020]; nucleolus [GO:0005730]; nucleus [GO:0005634]; ribonucleoprotein complex [GO:1990904]; rough endoplasmic reticulum [GO:0005791]
37.567	2.39241	-6.89734	Guanine nucleotide-binding protein subunit beta-4	GNB4	cell body [GO:0044297]; cytoplasm [GO:0005737]; cytosol [GO:0005829]; extracellular exosome [GO:0070062]; heterotrimeric G-protein complex [GO:0005834]; lysosomal membrane [GO:0005765]
64.424	2.52742	-6.8868	Protein FAM83D	FAM83D	cytoplasm [GO:0005737]; cytosol [GO:0005829]; intercellular bridge [GO:0045171]; microtubule cytoskeleton [GO:0015630]; mitotic spindle [GO:0072686]; mitotic spindle pole [GO:0097431]; spindle [GO:0005819]
104.85	3.7664	-6.87097	Alpha-actinin-4	ACTN4	actin cytoskeleton [GO:0015629]; cell junction [GO:0030054]; cell projection [GO:0042995]; cortical actin cytoskeleton [GO:0030864]; cytoplasm [GO:0005737]; extracellular exosome [GO:0070062]; extracellular region [GO:0005576]; extracellular space [GO:0005615]; focal adhesion [GO:0005925]; nucleus [GO:0005634]; perinuclear region of cytoplasm [GO:0048471]; plasma membrane [GO:0005886]; platelet a…
145.18	2.91302	-6.86035	Cytoplasmic FMR1-interacting protein 1;Cytoplasmic FMR1-interacting protein 2	CYFIP1;CYFIP2	axonal growth cone [GO:0044295]; central region of growth cone [GO:0090724]; cytosol [GO:0005829]; dendritic growth cone [GO:0044294]; dendritic spine [GO:0043197]; excitatory synapse [GO:0060076]; extracellular exosome [GO:0070062]; extracellular region [GO:0005576]; filopodium tip [GO:0032433]; focal adhesion [GO:0005925]; intracellular protein-containing complex [GO:0140535]; lamellipodium [GO…
92.888	1.75344	-6.85786	DNA replication licensing factor MCM6	MCM6	chromosome, telomeric region [GO:0000781]; CMG complex [GO:0071162]; MCM complex [GO:0042555]; nucleoplasm [GO:0005654]; nucleus [GO:0005634]
106.49	1.83392	-6.85206	Lon protease homolog, mitochondrial	LONP1	cytosol [GO:0005829]; membrane [GO:0016020]; mitochondrial matrix [GO:0005759]; mitochondrial nucleoid [GO:0042645]; mitochondrion [GO:0005739]; nucleoplasm [GO:0005654]
48.099	2.67996	-6.84118		MRPL12;SLC25A10	mitochondrial inner membrane [GO:0005743]
15.55	2.19908	-6.82992	40S ribosomal protein S17;40S ribosomal protein S17-like	RPS17;RPS17L	cytoplasm [GO:0005737]; cytosol [GO:0005829]; cytosolic ribosome [GO:0022626]; cytosolic small ribosomal subunit [GO:0022627]; focal adhesion [GO:0005925]; membrane [GO:0016020]; nucleolus [GO:0005730]; nucleoplasm [GO:0005654]; ribosome [GO:0005840]; small-subunit processome [GO:0032040]; synapse [GO:0045202]
70.729	2.31952	-6.80097	Signal recognition particle subunit SRP68	SRP68	cytosol [GO:0005829]; endoplasmic reticulum [GO:0005783]; focal adhesion [GO:0005925]; nucleolus [GO:0005730]; ribosome [GO:0005840]; signal recognition particle [GO:0048500]; signal recognition particle, endoplasmic reticulum targeting [GO:0005786]
102.36	2.51544	-6.79495	Extended synaptotagmin-2	ESYT2	cytoplasmic side of plasma membrane [GO:0009898]; cytosol [GO:0005829]; endoplasmic reticulum membrane [GO:0005789]; endoplasmic reticulum-plasma membrane contact site [GO:0140268]; extrinsic component of cytoplasmic side of plasma membrane [GO:0031234]; membrane [GO:0016020]; organelle membrane contact site [GO:0044232]; plasma membrane [GO:0005886]
209.52	1.7359	-6.78725	Microtubule cross-linking factor 1	MTCL1	apical plasma membrane [GO:0016324]; apicolateral plasma membrane [GO:0016327]; cytoplasm [GO:0005737]; cytoskeleton [GO:0005856]; extracellular space [GO:0005615]; kinetochore [GO:0000776]; lateral plasma membrane [GO:0016328]; microtubule bundle [GO:0097427]; midbody [GO:0030496]; spindle microtubule [GO:0005876]; spindle pole [GO:0000922]
34.362	1.16721	-6.78465	60S ribosomal protein L5	RPL5	cytoplasm [GO:0005737]; cytosol [GO:0005829]; cytosolic large ribosomal subunit [GO:0022625]; cytosolic ribosome [GO:0022626]; endoplasmic reticulum [GO:0005783]; extracellular exosome [GO:0070062]; focal adhesion [GO:0005925]; membrane [GO:0016020]; nucleolus [GO:0005730]; nucleoplasm [GO:0005654]; nucleus [GO:0005634]; protein-containing complex [GO:0032991]; ribonucleoprotein complex [GO:19909…
71.428	2.9411	-6.7532	Drebrin	DBN1	actin cytoskeleton [GO:0015629]; actomyosin [GO:0042641]; cortical cytoskeleton [GO:0030863]; cytoplasm [GO:0005737]; cytoskeleton [GO:0005856]; dendrite [GO:0030425]; gap junction [GO:0005921]; glutamatergic synapse [GO:0098978]; growth cone [GO:0030426]; postsynaptic cytosol [GO:0099524]; postsynaptic density [GO:0014069]; postsynaptic membrane [GO:0045211]
23.772	4.06967	-6.75253	BAG family molecular chaperone regulator 2	BAG2	axon [GO:0030424]; cytosol [GO:0005829]; dendrite [GO:0030425]; dendritic microtubule [GO:1901588]; protein folding chaperone complex [GO:0101031]
57.136	1.57014	-6.74933	Aspartate--tRNA ligase, cytoplasmic	DARS	aminoacyl-tRNA synthetase multienzyme complex [GO:0017101]; cytoplasm [GO:0005737]; cytosol [GO:0005829]; extracellular exosome [GO:0070062]; membrane [GO:0016020]; synapse [GO:0045202]
27.843	1.92068	-6.74736	Electron transfer flavoprotein subunit beta	ETFB	electron transfer flavoprotein complex [GO:0045251]; mitochondrial matrix [GO:0005759]; mitochondrion [GO:0005739]
46.53	1.97883	-6.74617	Argininosuccinate synthase	ASS1	cell body fiber [GO:0070852]; cytoplasm [GO:0005737]; cytosol [GO:0005829]; extracellular exosome [GO:0070062]; mitochondrial outer membrane [GO:0005741]; nucleoplasm [GO:0005654]; perikaryon [GO:0043204]
66.193	3.87925	-6.7311	WD repeat-containing protein 1	WDR1	cell junction [GO:0030054]; cell projection [GO:0042995]; cell-cell junction [GO:0005911]; cortical actin cytoskeleton [GO:0030864]; cytosol [GO:0005829]; extracellular exosome [GO:0070062]; extracellular region [GO:0005576]; plasma membrane [GO:0005886]; podosome [GO:0002102]
31.324	1.7755	-6.72567	40S ribosomal protein S2	RPS2	cytoplasm [GO:0005737]; cytosol [GO:0005829]; cytosolic ribosome [GO:0022626]; cytosolic small ribosomal subunit [GO:0022627]; extracellular exosome [GO:0070062]; focal adhesion [GO:0005925]; membrane [GO:0016020]; nucleoplasm [GO:0005654]; nucleus [GO:0005634]
34.234	1.76422	-6.72289	NADH-cytochrome b5 reductase 3;NADH-cytochrome b5 reductase 3 membrane-bound form;NADH-cytochrome b5 reductase 3 soluble form	CYB5R3	azurophil granule lumen [GO:0035578]; cytoplasm [GO:0005737]; cytosol [GO:0005829]; endoplasmic reticulum [GO:0005783]; endoplasmic reticulum membrane [GO:0005789]; extracellular region [GO:0005576]; hemoglobin complex [GO:0005833]; lipid droplet [GO:0005811]; membrane [GO:0016020]; mitochondrial membrane [GO:0031966]; mitochondrial outer membrane [GO:0005741]; mitochondrion [GO:0005739]; nitric-…
13.742	1.70714	-6.72164	40S ribosomal protein S25	RPS25	cytoplasm [GO:0005737]; cytosol [GO:0005829]; cytosolic ribosome [GO:0022626]; cytosolic small ribosomal subunit [GO:0022627]; extracellular exosome [GO:0070062]; nucleolus [GO:0005730]; nucleoplasm [GO:0005654]; nucleus [GO:0005634]; postsynaptic density [GO:0014069]; ribosome [GO:0005840]; small ribosomal subunit [GO:0015935]
82.285	2.44152	-6.6576	DNA replication licensing factor MCM5	MCM5	chromosome, telomeric region [GO:0000781]; CMG complex [GO:0071162]; MCM complex [GO:0042555]; membrane [GO:0016020]; nucleoplasm [GO:0005654]; nucleus [GO:0005634]
37.106	2.56858	-6.6496	Calumenin	CALU	endoplasmic reticulum [GO:0005783]; endoplasmic reticulum lumen [GO:0005788]; endoplasmic reticulum membrane [GO:0005789]; extracellular region [GO:0005576]; Golgi apparatus [GO:0005794]; melanosome [GO:0042470]; membrane [GO:0016020]; sarcoplasmic reticulum lumen [GO:0033018]
34.833	4.7864	-6.64635	ER membrane protein complex subunit 2	EMC2	cytoplasm [GO:0005737]; EMC complex [GO:0072546]; endoplasmic reticulum [GO:0005783]; endoplasmic reticulum membrane [GO:0005789]; extrinsic component of endoplasmic reticulum membrane [GO:0042406]
17.779	1.84024	-6.63032	60S ribosomal protein L24	RPL24	cytoplasm [GO:0005737]; cytosol [GO:0005829]; cytosolic large ribosomal subunit [GO:0022625]; cytosolic ribosome [GO:0022626]; endoplasmic reticulum [GO:0005783]; extracellular exosome [GO:0070062]; membrane [GO:0016020]; synapse [GO:0045202]
47.628	2.11931	-6.60772	Thioredoxin domain-containing protein 5	TXNDC5	azurophil granule lumen [GO:0035578]; endoplasmic reticulum [GO:0005783]; endoplasmic reticulum lumen [GO:0005788]; extracellular exosome [GO:0070062]; extracellular region [GO:0005576]; lysosomal lumen [GO:0043202]
28.68	1.67257	-6.60331	40S ribosomal protein S6	RPS6	cytosol [GO:0005829]; endoplasmic reticulum [GO:0005783]; ribonucleoprotein complex [GO:1990904]; ribosome [GO:0005840]
20.762	1.85428	-6.59279	60S ribosomal protein L18a	RPL18A	cytoplasm [GO:0005737]; cytosol [GO:0005829]; cytosolic large ribosomal subunit [GO:0022625]; cytosolic ribosome [GO:0022626]; membrane [GO:0016020]
111.33	1.92372	-6.58818	Hypoxia up-regulated protein 1	HYOU1	endocytic vesicle lumen [GO:0071682]; endoplasmic reticulum [GO:0005783]; endoplasmic reticulum chaperone complex [GO:0034663]; endoplasmic reticulum lumen [GO:0005788]; extracellular exosome [GO:0070062]; extracellular region [GO:0005576]; focal adhesion [GO:0005925]; membrane [GO:0016020]; smooth endoplasmic reticulum [GO:0005790]
64.244	1.65004	-6.57209	Peptidyl-prolyl cis-trans isomerase FKBP10	FKBP10	endocytic vesicle lumen [GO:0071682]; endoplasmic reticulum [GO:0005783]; endoplasmic reticulum chaperone complex [GO:0034663]; endoplasmic reticulum lumen [GO:0005788]; extracellular exosome [GO:0070062]; extracellular region [GO:0005576]; focal adhesion [GO:0005925]; membrane [GO:0016020]; smooth endoplasmic reticulum [GO:0005790]
44.868	1.9565	-6.55954	DnaJ homolog subfamily A member 1	DNAJA1	cytoplasm [GO:0005737]; cytoplasmic side of endoplasmic reticulum membrane [GO:0098554]; cytosol [GO:0005829]; extracellular exosome [GO:0070062]; membrane [GO:0016020]; microtubule cytoskeleton [GO:0015630]; mitochondrion [GO:0005739]; nucleus [GO:0005634]; perinuclear region of cytoplasm [GO:0048471]
58.951	2.9355	-6.55344	Putative adenosylhomocysteinase 2;Putative adenosylhomocysteinase 3;Adenosylhomocysteinase	AHCYL1;AHCYL2	apical plasma membrane [GO:0016324]; cytoplasm [GO:0005737]; cytosol [GO:0005829]; endoplasmic reticulum membrane [GO:0005789]; extracellular exosome [GO:0070062]; mitochondria-associated endoplasmic reticulum membrane [GO:0044233]
9.9743	2.06433	-6.51849	Protein transport protein Sec61 subunit beta	SEC61B	cytosol [GO:0005829]; endoplasmic reticulum [GO:0005783]; endoplasmic reticulum membrane [GO:0005789]; endoplasmic reticulum quality control compartment [GO:0044322]; endoplasmic reticulum Sec complex [GO:0031205]; membrane [GO:0016020]; Sec61 translocon complex [GO:0005784]
53.028	2.47109	-6.50766	Ancient ubiquitous protein 1	AUP1	autophagosome [GO:0005776]; cytoplasmic vesicle [GO:0031410]; endoplasmic reticulum [GO:0005783]; endoplasmic reticulum membrane [GO:0005789]; extracellular exosome [GO:0070062]; lipid droplet [GO:0005811]; membrane [GO:0016020]
89.321	1.91765	-6.49824	Transitional endoplasmic reticulum ATPase	VCP	ATPase complex [GO:1904949]; azurophil granule lumen [GO:0035578]; cytoplasm [GO:0005737]; cytoplasmic stress granule [GO:0010494]; cytosol [GO:0005829]; Derlin-1 retrotranslocation complex [GO:0036513]; endoplasmic reticulum [GO:0005783]; endoplasmic reticulum membrane [GO:0005789]; extracellular exosome [GO:0070062]; extracellular region [GO:0005576]; ficolin-1-rich granule lumen [GO:1904813]; …
64.732	3.48465	-6.47277	Polypeptide N-acetylgalactosaminyltransferase 2;Polypeptide N-acetylgalactosaminyltransferase 2 soluble form	GALNT2	endoplasmic reticulum membrane [GO:0005789]; extracellular region [GO:0005576]; Golgi apparatus [GO:0005794]; Golgi cisterna membrane [GO:0032580]; Golgi membrane [GO:0000139]; Golgi stack [GO:0005795]; membrane [GO:0016020]; perinuclear region of cytoplasm [GO:0048471]
72.691	2.25282	-6.46832	Succinate dehydrogenase [ubiquinone] flavoprotein subunit, mitochondrial	SDHA	mitochondrial inner membrane [GO:0005743]; mitochondrial respiratory chain complex II, succinate dehydrogenase complex (ubiquinone) [GO:0005749]; mitochondrion [GO:0005739]; nucleolus [GO:0005730]
33.31	2.02295	-6.45734	Protein NipSnap homolog 1	NIPSNAP1	mitochondrion [GO:0005739]; synaptic membrane [GO:0097060]
71.606	3.92491	-6.45202	Protein regulator of cytokinesis 1	PRC1	chromosome [GO:0005694]; contractile ring [GO:0070938]; cytoplasm [GO:0005737]; cytosol [GO:0005829]; intercellular bridge [GO:0045171]; microtubule cytoskeleton [GO:0015630]; midbody [GO:0030496]; mitotic spindle midzone [GO:1990023]; nucleoplasm [GO:0005654]; nucleus [GO:0005634]; plasma membrane [GO:0005886]; spindle [GO:0005819]; spindle microtubule [GO:0005876]; spindle pole [GO:0000922]
69.81	1.42867	-6.44987	Signal recognition particle receptor subunit alpha	SRPR	endoplasmic reticulum membrane [GO:0005789]; extracellular exosome [GO:0070062]; membrane [GO:0016020]; signal recognition particle receptor complex [GO:0005785]
46.871	2.0602	-6.43912	Eukaryotic initiation factor 4A-III;Eukaryotic initiation factor 4A-III, N-terminally processed	EIF4A3	catalytic step 2 spliceosome [GO:0071013]; cytoplasm [GO:0005737]; cytosol [GO:0005829]; dendrite [GO:0030425]; exon-exon junction complex [GO:0035145]; glutamatergic synapse [GO:0098978]; membrane [GO:0016020]; neuronal cell body [GO:0043025]; nuclear speck [GO:0016607]; nucleolus [GO:0005730]; nucleoplasm [GO:0005654]; nucleus [GO:0005634]; postsynapse [GO:0098794]; U2-type catalytic step 1 spl…
65.768	5.67734	-6.43412	GTP-binding protein 2	GTPBP2	extracellular region [GO:0005576]; platelet alpha granule lumen [GO:0031093]
87.798	2.85584	-6.43183	Glutamine--tRNA ligase	QARS	aminoacyl-tRNA synthetase multienzyme complex [GO:0017101]; cytoplasm [GO:0005737]; cytosol [GO:0005829]; mitochondrial matrix [GO:0005759]; protein-containing complex [GO:0032991]
157.9	1.39514	-6.42892	Leucine-rich PPR motif-containing protein, mitochondrial	LRPPRC	condensed nuclear chromosome [GO:0000794]; cytoskeleton [GO:0005856]; membrane [GO:0016020]; microtubule [GO:0005874]; mitochondrial matrix [GO:0005759]; mitochondrial nucleoid [GO:0042645]; mitochondrion [GO:0005739]; nuclear inner membrane [GO:0005637]; nuclear outer membrane [GO:0005640]; nucleoplasm [GO:0005654]; nucleus [GO:0005634]; perinuclear region of cytoplasm [GO:0048471]; ribonucleopr…
32.996	1.09282	-6.42057	ATP synthase subunit gamma, mitochondrial;ATP synthase subunit gamma	ATP5C1	proton-transporting ATP synthase complex, catalytic core F(1) [GO:0045261]							membrane [GO:0016020]; mitochondrial inner membrane [GO:0005743]; mitochondrial matrix [GO:0005759]; mitochondrial proton-transporting ATP synthase complex [GO:0005753]; mitochondrial proton-transporting ATP synthase complex, catalytic sector F(1) [GO:0000275]; mitochondrion [GO:0005739]
68.303	3.6407	-6.39042	V-type proton ATPase catalytic subunit A	ATP6V1A	apical plasma membrane [GO:0016324]; clathrin-coated vesicle membrane [GO:0030665]; cytosol [GO:0005829]; endosome membrane [GO:0010008]; extracellular exosome [GO:0070062]; extrinsic component of synaptic vesicle membrane [GO:0098850]; Golgi membrane [GO:0000139]; intracellular membrane-bounded organelle [GO:0043231]; lysosomal membrane [GO:0005765]; membrane [GO:0016020]; microvillus [GO:000590…
20.567	2.96153	-6.3768	Cysteine and glycine-rich protein 1	CSRP1	cytoplasm [GO:0005737]; extracellular exosome [GO:0070062]; focal adhesion [GO:0005925]; nucleus [GO:0005634]; Z disc [GO:0030018]
31.387	2.16384	-6.37519	Enoyl-CoA hydratase, mitochondrial	ECHS1	mitochondrial matrix [GO:0005759]; mitochondrion [GO:0005739]
149.99	3.08614	-6.36606	Neuropathy target esterase	PNPLA6	cytosol [GO:0005829]; endoplasmic reticulum [GO:0005783]; endoplasmic reticulum membrane [GO:0005789]; membrane [GO:0016020]
66.966	1.93025	-6.36561	Phosphatidylinositide phosphatase SAC1	SACM1L	endoplasmic reticulum [GO:0005783]; endoplasmic reticulum membrane [GO:0005789]; endoplasmic reticulum-plasma membrane contact site [GO:0140268]; Golgi apparatus [GO:0005794]; Golgi membrane [GO:0000139]
23.432	1.32643	-6.36222	60S ribosomal protein L14	RPL14	cytoplasm [GO:0005737]; cytosol [GO:0005829]; cytosolic large ribosomal subunit [GO:0022625]; cytosolic ribosome [GO:0022626]; extracellular exosome [GO:0070062]; membrane [GO:0016020]; postsynaptic density [GO:0014069]
27.893	3.162	-6.36171	Vesicle-associated membrane protein-associated protein A	VAPA	azurophil granule membrane [GO:0035577]; bicellular tight junction [GO:0005923]; cytosol [GO:0005829]; endoplasmic reticulum [GO:0005783]; endoplasmic reticulum membrane [GO:0005789]; Golgi membrane [GO:0000139]; microtubule cytoskeleton [GO:0015630]; nuclear membrane [GO:0031965]; plasma membrane [GO:0005886]; vesicle [GO:0031982]
134.75	2.07374	-6.36102	Calmodulin-regulated spectrin-associated protein 3	CAMSAP3	axoneme [GO:0005930]; ciliary basal body [GO:0036064]; cytoplasm [GO:0005737]; microtubule minus-end [GO:0036449]; motile cilium [GO:0031514]; replication fork protection complex [GO:0031298]; zonula adherens [GO:0005915]
22.591	1.78958	-6.35703	40S ribosomal protein S9	RPS9	cytoplasm [GO:0005737]; cytosol [GO:0005829]; cytosolic ribosome [GO:0022626]; cytosolic small ribosomal subunit [GO:0022627]; extracellular exosome [GO:0070062]; focal adhesion [GO:0005925]; membrane [GO:0016020]; nucleolus [GO:0005730]; nucleoplasm [GO:0005654]; nucleus [GO:0005634]; ribonucleoprotein complex [GO:1990904]; ribosome [GO:0005840]; small-subunit processome [GO:0032040]; synapse [G…
24.604	1.6918	-6.33507	60S ribosomal protein L10	RPL10	cytosol [GO:0005829]; cytosolic large ribosomal subunit [GO:0022625]; cytosolic ribosome [GO:0022626]; endoplasmic reticulum [GO:0005783]; membrane [GO:0016020]; nucleus [GO:0005634]; protein-containing complex [GO:0032991]
29.804	1.60093	-6.33335	Prohibitin	PHB	cell surface [GO:0009986]; cytoplasm [GO:0005737]; early endosome [GO:0005769]; extracellular exosome [GO:0070062]; membrane [GO:0016020]; mitochondrial inner membrane [GO:0005743]; mitochondrial prohibitin complex [GO:0035632]; mitochondrion [GO:0005739]; nucleoplasm [GO:0005654]; nucleus [GO:0005634]; plasma membrane [GO:0005886]
32.004	3.62017	-6.32992	Serine/threonine-protein phosphatase PGAM5, mitochondrial	PGAM5	mitochondrial inner membrane [GO:0005743]; mitochondrion [GO:0005739]; plasma membrane [GO:0005886]
66.022	2.50136	-6.31207	Cytoskeleton-associated protein 4	CKAP4	azurophil granule membrane [GO:0035577]; cytoskeleton [GO:0005856]; endoplasmic reticulum [GO:0005783]; endoplasmic reticulum lumen [GO:0005788]; endoplasmic reticulum membrane [GO:0005789]; extracellular exosome [GO:0070062]; lamellar body [GO:0042599]; lipid droplet [GO:0005811]; membrane [GO:0016020]; perinuclear region of cytoplasm [GO:0048471]; plasma membrane [GO:0005886]; rough endoplasmic…
21.671	2.04471	-6.30965	Membrane-associated progesterone receptor component 1	PGRMC1	cell body [GO:0044297]; endomembrane system [GO:0012505]; endoplasmic reticulum [GO:0005783]; extracellular region [GO:0005576]; membrane [GO:0016020]; mitochondrial outer membrane [GO:0005741]; neuron projection [GO:0043005]; neuronal cell body [GO:0043025]; plasma membrane [GO:0005886]; smooth endoplasmic reticulum membrane [GO:0030868]; specific granule membrane [GO:0035579]; synapse [GO:00452…
55.992	1.63202	-6.30482	Serine hydroxymethyltransferase, mitochondrial;Serine hydroxymethyltransferase	SHMT2	BRISC complex [GO:0070552]; cytoplasm [GO:0005737]; cytosol [GO:0005829]; extracellular exosome [GO:0070062]; microtubule cytoskeleton [GO:0015630]; mitochondrial inner membrane [GO:0005743]; mitochondrial matrix [GO:0005759]; mitochondrial nucleoid [GO:0042645]; mitochondrion [GO:0005739]; nucleus [GO:0005634]
69.283	2.0889	-6.30164	Dolichyl-diphosphooligosaccharide--protein glycosyltransferase subunit 2	RPN2	endoplasmic reticulum [GO:0005783]; endoplasmic reticulum membrane [GO:0005789]; membrane [GO:0016020]; nuclear body [GO:0016604]; oligosaccharyltransferase complex [GO:0008250]
77.515	1.7395	-6.29725	Heterogeneous nuclear ribonucleoprotein M	HNRNPM	catalytic step 2 spliceosome [GO:0071013]; collagen-containing extracellular matrix [GO:0062023]; extracellular exosome [GO:0070062]; membrane [GO:0016020]; nuclear matrix [GO:0016363]; nucleolus [GO:0005730]; nucleoplasm [GO:0005654]; nucleus [GO:0005634]; paraspeckles [GO:0042382]; spliceosomal complex [GO:0005681]; synapse [GO:0045202]
98.636	1.00682	-6.28088	Zinc finger protein 598	ZNF598	cytosol [GO:0005829]; cytosolic ribosome [GO:0022626]
23.277	1.54907	-6.27787	ATP synthase subunit O, mitochondrial	ATP5O	mitochondrial inner membrane [GO:0005743]; mitochondrial proton-transporting ATP synthase complex [GO:0005753]; mitochondrial proton-transporting ATP synthase, stator stalk [GO:0000274]; mitochondrion [GO:0005739]; nucleus [GO:0005634]; plasma membrane [GO:0005886]; proton-transporting ATP synthase complex, catalytic core F(1) [GO:0045261]
52.645	2.09876	-6.27588	Cytochrome b-c1 complex subunit 1, mitochondrial	UQCRC1	mitochondrial inner membrane [GO:0005743]; mitochondrial respirasome [GO:0005746]; mitochondrial respiratory chain complex III [GO:0005750]; mitochondrion [GO:0005739]
45.626	2.97465	-6.27483	26S protease regulatory subunit 8	PSMC5	blood microparticle [GO:0072562]; cytoplasm [GO:0005737]; cytoplasmic vesicle [GO:0031410]; cytosol [GO:0005829]; extracellular exosome [GO:0070062]; membrane [GO:0016020]; nucleoplasm [GO:0005654]; nucleus [GO:0005634]; proteasome accessory complex [GO:0022624]; proteasome complex [GO:0000502]; proteasome regulatory particle, base subcomplex [GO:0008540]
19.667	2.99296	-6.26809	Actin-related protein 2/3 complex subunit 4	ARPC4;ARPC4-TTLL3	Arp2/3 protein complex [GO:0005885]; cell projection [GO:0042995]; cytosol [GO:0005829]; extracellular exosome [GO:0070062]; nucleus [GO:0005634]; site of double-strand break [GO:0035861]
37.563	2.63801	-6.26756	Eukaryotic translation initiation factor 3 subunit F	EIF3F	Arp2/3 protein complex [GO:0005885]; cell projection [GO:0042995]; cytosol [GO:0005829]; extracellular exosome [GO:0070062]; nucleus [GO:0005634]; site of double-strand break [GO:0035861]
35.816	1.94464	-6.26461	Delta(3,5)-Delta(2,4)-dienoyl-CoA isomerase, mitochondrial	ECH1	cytosol [GO:0005829]; extracellular exosome [GO:0070062]; membrane [GO:0016020]; mitochondrion [GO:0005739]; peroxisomal matrix [GO:0005782]; peroxisome [GO:0005777]
102.49	1.85434	-6.25295	Coatomer subunit beta	COPB2	COPI vesicle coat [GO:0030126]; cytosol [GO:0005829]; endoplasmic reticulum membrane [GO:0005789]; Golgi membrane [GO:0000139]; transport vesicle [GO:0030133]
33.419	3.18164	-6.25184	39S ribosomal protein L15, mitochondrial	MRPL15	mitochondrial inner membrane [GO:0005743]; mitochondrial large ribosomal subunit [GO:0005762]; mitochondrion [GO:0005739]
101.43	1.59383	-6.25057	Zinc finger CCCH-type antiviral protein 1	ZC3HAV1	cytoplasm [GO:0005737]; cytosol [GO:0005829]; nucleus [GO:0005634]
54.083	4.77114	-6.24667	Solute carrier family 2, facilitated glucose transporter member 1	SLC2A1	apical plasma membrane [GO:0016324]; basolateral plasma membrane [GO:0016323]; blood microparticle [GO:0072562]; caveola [GO:0005901]; cortical actin cytoskeleton [GO:0030864]; cytosol [GO:0005829]; extracellular exosome [GO:0070062]; female germ cell nucleus [GO:0001674]; female pronucleus [GO:0001939]; glucose transporter complex [GO:1990350]; Golgi membrane [GO:0000139]; intercalated disc [GO:…
8.2178	1.13156	-6.24429	60S ribosomal protein L38	RPL38	cytoplasm [GO:0005737]; cytosol [GO:0005829]; cytosolic large ribosomal subunit [GO:0022625]; cytosolic ribosome [GO:0022626]; eukaryotic 80S initiation complex [GO:0033291]; focal adhesion [GO:0005925]; postsynaptic density [GO:0014069]
7.9331	2.5154	-6.24102	ATP synthase subunit e, mitochondrial	ATP5I	mitochondrial inner membrane [GO:0005743]; mitochondrial proton-transporting ATP synthase complex [GO:0005753]; mitochondrial proton-transporting ATP synthase complex, coupling factor F(o) [GO:0000276]; mitochondrion [GO:0005739]
63.146	1.91653	-6.2407	Glucose-6-phosphate isomerase	GPI	ciliary membrane [GO:0060170]; cytosol [GO:0005829]; extracellular exosome [GO:0070062]; extracellular region [GO:0005576]; ficolin-1-rich granule lumen [GO:1904813]; membrane [GO:0016020]; secretory granule lumen [GO:0034774]
114.76	1.98796	-6.22119	Sarcoplasmic/endoplasmic reticulum calcium ATPase 2	ATP2A2	ciliary membrane [GO:0060170]; cytosol [GO:0005829]; extracellular exosome [GO:0070062]; extracellular region [GO:0005576]; ficolin-1-rich granule lumen [GO:1904813]; membrane [GO:0016020]; secretory granule lumen [GO:0034774]
29.717	3.89468	-6.21893	LIM and SH3 domain protein 1	LASP1	cortical actin cytoskeleton [GO:0030864]; cytoplasm [GO:0005737]; focal adhesion [GO:0005925]
102	2.02371	-6.20001	Staphylococcal nuclease domain-containing protein 1	SND1	cytosol [GO:0005829]; dense body [GO:0097433]; extracellular exosome [GO:0070062]; melanosome [GO:0042470]; membrane [GO:0016020]; nucleus [GO:0005634]; RISC complex [GO:0016442]
313.94	3.283	-6.19539	Inositol 1,4,5-trisphosphate receptor type 1	ITPR1	calcineurin complex [GO:0005955]; endoplasmic reticulum [GO:0005783]; endoplasmic reticulum membrane [GO:0005789]; membrane [GO:0016020]; nuclear inner membrane [GO:0005637]; nucleolus [GO:0005730]; perinuclear region of cytoplasm [GO:0048471]; plasma membrane [GO:0005886]; platelet dense granule membrane [GO:0031088]; platelet dense tubular network [GO:0031094]; platelet dense tubular network me…
269.76	1.24181	-6.19426	Talin-1	TLN1	adherens junction [GO:0005912]; cell surface [GO:0009986]; cytoskeleton [GO:0005856]; cytosol [GO:0005829]; extracellular exosome [GO:0070062]; extracellular region [GO:0005576]; focal adhesion [GO:0005925]; plasma membrane [GO:0005886]; ruffle [GO:0001726]; ruffle membrane [GO:0032587]
22.391	1.67048	-6.19298	Transgelin-2	TAGLN2	actin cytoskeleton [GO:0015629]; cytoplasm [GO:0005737]; focal adhesion [GO:0005925]; plasma membrane [GO:0005886]; ruffle [GO:0001726]; synapse [GO:0045202]
115.93	2.28038	-6.19297	2-oxoglutarate dehydrogenase, mitochondrial	OGDH	mitochondrial matrix [GO:0005759]; mitochondrial membrane [GO:0031966]; mitochondrion [GO:0005739]; nucleus [GO:0005634]; oxoglutarate dehydrogenase complex [GO:0045252]
76.149	1.306	-6.18663	Splicing factor, proline- and glutamine-rich	SFPQ	chromatin [GO:0000785]; cytosol [GO:0005829]; nuclear matrix [GO:0016363]; nuclear speck [GO:0016607]; nucleoplasm [GO:0005654]; nucleus [GO:0005634]; paraspeckles [GO:0042382]; RNA polymerase II transcription regulator complex [GO:0090575]
50.227	1.28181	-6.18574	RuvB-like 1	RUVBL1	centrosome [GO:0005813]; cytosol [GO:0005829]; dynein axonemal particle [GO:0120293]; extracellular exosome [GO:0070062]; Ino80 complex [GO:0031011]; membrane [GO:0016020]; MLL1 complex [GO:0071339]; NuA4 histone acetyltransferase complex [GO:0035267]; nuclear matrix [GO:0016363]; nucleoplasm [GO:0005654]; nucleosome [GO:0000786]; nucleus [GO:0005634]; protein folding chaperone complex [GO:010103…
53.165	1.85246	-6.16927	Tryptophan--tRNA ligase, cytoplasmic;T1-TrpRS;T2-TrpRS	WARS	cytoplasm [GO:0005737]; cytosol [GO:0005829]; extracellular exosome [GO:0070062]; nucleus [GO:0005634]; protein-containing complex [GO:0032991]
65.308	2.83296	-6.16702	Serine/threonine-protein phosphatase 2A 65 kDa regulatory subunit A alpha isoform	PPP2R1A	chromosome, centromeric region [GO:0000775]; cytoplasm [GO:0005737]; cytosol [GO:0005829]; dendrite [GO:0030425]; extracellular exosome [GO:0070062]; glutamatergic synapse [GO:0098978]; lateral plasma membrane [GO:0016328]; membrane [GO:0016020]; microtubule cytoskeleton [GO:0015630]; mitochondrion [GO:0005739]; neuron projection [GO:0043005]; neuronal cell body [GO:0043025]; nucleus [GO:0005634]…
85.225	1.74009	-6.1649	LIM domain and actin-binding protein 1	LIMA1;TRMT1	actin cytoskeleton [GO:0015629]; brush border membrane [GO:0031526]; cleavage furrow [GO:0032154]; cytosol [GO:0005829]; focal adhesion [GO:0005925]; plasma membrane [GO:0005886]; ruffle [GO:0001726]; stress fiber [GO:0001725]
27.85	1.95726	-6.15931	14-3-3 protein beta/alpha;14-3-3 protein beta/alpha, N-terminally processed	YWHAB	cytoplasm [GO:0005737]; cytosol [GO:0005829]; extracellular exosome [GO:0070062]; focal adhesion [GO:0005925]; melanosome [GO:0042470]; membrane [GO:0016020]; perinuclear region of cytoplasm [GO:0048471]; vacuolar membrane [GO:0005774]
54.12	2.03001	-6.15478	Ras GTPase-activating protein-binding protein 2	G3BP2	cytoplasm [GO:0005737]; cytoplasmic stress granule [GO:0010494]; cytosol [GO:0005829]; ribonucleoprotein complex [GO:1990904]
187.18	1.79465	-6.15182	Kinesin-like protein KIF21A	KIF21A	axon [GO:0030424]; cytosol [GO:0005829]; dendrite [GO:0030425]; kinesin complex [GO:0005871]; microtubule [GO:0005874]
144.5	2.37724	-6.15008	Isoleucine--tRNA ligase, cytoplasmic	IARS	aminoacyl-tRNA synthetase multienzyme complex [GO:0017101]; cytoplasm [GO:0005737]; cytosol [GO:0005829]; extracellular exosome [GO:0070062]; membrane [GO:0016020]; nucleoplasm [GO:0005654]
81.307	1.2999	-6.14856	DNA replication licensing factor MCM7	MCM7	chromatin [GO:0000785]; chromosome, telomeric region [GO:0000781]; CMG complex [GO:0071162]; cytosol [GO:0005829]; MCM complex [GO:0042555]; membrane [GO:0016020]; nucleoplasm [GO:0005654]; nucleus [GO:0005634]
86.47	2.00015	-6.14241	tRNA (cytosine(34)-C(5))-methyltransferase	NSUN2	chromatoid body [GO:0033391]; cytoplasm [GO:0005737]; extracellular exosome [GO:0070062]; mitochondrion [GO:0005739]; nucleolus [GO:0005730]; nucleoplasm [GO:0005654]; nucleus [GO:0005634]; spindle [GO:0005819]
119.63	2.32876	-6.13559	Unconventional myosin-Ic	MYO1C	myosin complex [GO:0016459]
70.389	1.91258	-6.12934	Very long-chain specific acyl-CoA dehydrogenase, mitochondrial	ACADVL	mitochondrial inner membrane [GO:0005743]; mitochondrial matrix [GO:0005759]; mitochondrial membrane [GO:0031966]; mitochondrial nucleoid [GO:0042645]; mitochondrion [GO:0005739]; nucleolus [GO:0005730]; nucleoplasm [GO:0005654]
55.959	3.93958	-6.12823	TGF-beta receptor type-1	TGFBR1	activin receptor complex [GO:0048179]; bicellular tight junction [GO:0005923]; cell surface [GO:0009986]; endosome [GO:0005768]; membrane [GO:0016020]; membrane raft [GO:0045121]; nucleus [GO:0005634]; plasma membrane [GO:0005886]; receptor complex [GO:0043235]; transforming growth factor beta ligand-receptor complex [GO:0070021]
69.412	1.62973	-6.1088	Ezrin	EZR	actin cytoskeleton [GO:0015629]; actin filament [GO:0005884]; adherens junction [GO:0005912]; apical part of cell [GO:0045177]; apical plasma membrane [GO:0016324]; basolateral plasma membrane [GO:0016323]; brush border [GO:0005903]; cell periphery [GO:0071944]; cell projection [GO:0042995]; ciliary basal body [GO:0036064]; cortical cytoskeleton [GO:0030863]; cytoplasm [GO:0005737]; cytosol [GO:0…
96.864	1.84318	-6.10724	Heat shock protein 105 kDa	HSPH1	cytoplasm [GO:0005737]; cytosol [GO:0005829]; endocytic vesicle lumen [GO:0071682]; extracellular exosome [GO:0070062]; extracellular region [GO:0005576]; microtubule [GO:0005874]; nucleoplasm [GO:0005654]; nucleus [GO:0005634]; protein-containing complex [GO:0032991]
46.588	1.54824	-6.10691	Medium-chain specific acyl-CoA dehydrogenase, mitochondrial	ACADM	axon [GO:0030424]; cytoplasm [GO:0005737]; mitochondrial matrix [GO:0005759]; mitochondrial membrane [GO:0031966]; mitochondrion [GO:0005739]; nucleus [GO:0005634]
88.367	1.56651	-6.0944	Carnitine O-palmitoyltransferase 1, liver isoform	CPT1A	membrane [GO:0016020]; mitochondrial outer membrane [GO:0005741]; mitochondrion [GO:0005739]
141.45	2.08616	-6.09225	Vigilin	HDLBP	cytoplasm [GO:0005737]; high-density lipoprotein particle [GO:0034364]; nucleus [GO:0005634]; plasma membrane [GO:0005886]; polysome [GO:0005844]
26.922	2.2468	-6.08707	Chloride intracellular channel protein 1	CLIC1	blood microparticle [GO:0072562]; brush border [GO:0005903]; chloride channel complex [GO:0034707]; cytoplasm [GO:0005737]; endoplasmic reticulum [GO:0005783]; extracellular exosome [GO:0070062]; extracellular space [GO:0005615]; membrane [GO:0016020]; mitochondrion [GO:0005739]; nuclear envelope [GO:0005635]; nuclear membrane [GO:0031965]; nucleus [GO:0005634]; perinuclear region of cytoplasm [G…
38.58	3.27192	-6.08399	Poly(rC)-binding protein 2	PCBP2	cytoplasm [GO:0005737]; cytosol [GO:0005829]; extracellular exosome [GO:0070062]; focal adhesion [GO:0005925]; membrane [GO:0016020]; nucleoplasm [GO:0005654]; nucleus [GO:0005634]; postsynaptic density [GO:0014069]; ribonucleoprotein complex [GO:1990904]
96.557	2.28145	-6.08305	DNA replication licensing factor MCM4	MCM4	chromosome, telomeric region [GO:0000781]; CMG complex [GO:0071162]; MCM complex [GO:0042555]; membrane [GO:0016020]; nucleoplasm [GO:0005654]; nucleus [GO:0005634]
12.349	2.00371	-6.07787	SRA stem-loop-interacting RNA-binding protein, mitochondrial	SLIRP	mitochondrion [GO:0005739]
31.629	2.65961	-6.07784	Succinate dehydrogenase [ubiquinone] iron-sulfur subunit, mitochondrial	SDHB	mitochondrial inner membrane [GO:0005743]; mitochondrial membrane [GO:0031966]; mitochondrial respiratory chain complex II, succinate dehydrogenase complex (ubiquinone) [GO:0005749]; mitochondrion [GO:0005739]; nucleoplasm [GO:0005654]; plasma membrane [GO:0005886]
175.29	1.62682	-6.07487	Centrosomal protein of 170 kDa	CEP170	centriolar subdistal appendage [GO:0120103]; centriole [GO:0005814]; centrosome [GO:0005813]; cytosol [GO:0005829]; microtubule [GO:0005874]; spindle [GO:0005819]
83.549	2.4991	-6.06376	Procollagen-lysine,2-oxoglutarate 5-dioxygenase 1	PLOD1	cytoplasm [GO:0005737]; cytosol [GO:0005829]; extracellular exosome [GO:0070062]; glycogen granule [GO:0042587]; Golgi apparatus [GO:0005794]; melanosome [GO:0042470]; membrane [GO:0016020]; plasma membrane [GO:0005886]
273.42	2.87329	-6.0628	Fatty acid synthase;[Acyl-carrier-protein] S-acetyltransferase;[Acyl-carrier-protein] S-malonyltransferase;3-oxoacyl-[acyl-carrier-protein] synthase;3-oxoacyl-[acyl-carrier-protein] reductase;3-hydroxyacyl-[acyl-carrier-protein] dehydratase;Enoyl-[acyl-carrier-protein] reductase;Oleoyl-[acyl-carrier-protein] hydrolase	FASN
44.468	3.90352	-6.0386	Hsp90 co-chaperone Cdc37;Hsp90 co-chaperone Cdc37, N-terminally processed	CDC37	cytoplasm [GO:0005737]; cytosol [GO:0005829]; extracellular exosome [GO:0070062]; HSP90-CDC37 chaperone complex [GO:1990565]; protein folding chaperone complex [GO:0101031]
8.0061	2.1965	-6.0328	Guanine nucleotide-binding protein G(I)/G(S)/G(O) subunit gamma-12	GNG12	extracellular exosome [GO:0070062]; heterotrimeric G-protein complex [GO:0005834]; plasma membrane [GO:0005886]
44.934	3.06433	-6.02496	4-hydroxyphenylpyruvate dioxygenase	HPD	cytosol [GO:0005829]; endoplasmic reticulum membrane [GO:0005789]; extracellular exosome [GO:0070062]; Golgi membrane [GO:0000139]
225.49	1.88685	-6.01648	Cytoskeleton-associated protein 5	CKAP5	centrosome [GO:0005813]; cytoplasm [GO:0005737]; cytosol [GO:0005829]; kinetochore [GO:0000776]; membrane [GO:0016020]; nucleolus [GO:0005730]; plasma membrane [GO:0005886]; protein-containing complex [GO:0032991]; spindle pole [GO:0000922]
40.532	2.21187	-6.00035	Guanine nucleotide-binding protein G(k) subunit alpha	GNAI3	centrosome [GO:0005813]; cytoplasm [GO:0005737]; extracellular exosome [GO:0070062]; Golgi apparatus [GO:0005794]; heterotrimeric G-protein complex [GO:0005834]; lysosomal membrane [GO:0005765]; membrane [GO:0016020]; midbody [GO:0030496]; nucleolus [GO:0005730]; nucleoplasm [GO:0005654]; plasma membrane [GO:0005886]
16.273	1.62399	-5.99981	40S ribosomal protein S14	RPS14	cytoplasm [GO:0005737]; cytosol [GO:0005829]; cytosolic ribosome [GO:0022626]; cytosolic small ribosomal subunit [GO:0022627]; extracellular exosome [GO:0070062]; focal adhesion [GO:0005925]; membrane [GO:0016020]; nucleolus [GO:0005730]; nucleoplasm [GO:0005654]; postsynaptic density [GO:0014069]; small-subunit processome [GO:0032040]
22.876	0.83184	-5.99258	40S ribosomal protein S5;40S ribosomal protein S5, N-terminally processed	RPS5	cytoplasm [GO:0005737]; cytosol [GO:0005829]; cytosolic ribosome [GO:0022626]; cytosolic small ribosomal subunit [GO:0022627]; extracellular exosome [GO:0070062]; focal adhesion [GO:0005925]; membrane [GO:0016020]; nucleolus [GO:0005730]; nucleoplasm [GO:0005654]; ribonucleoprotein complex [GO:1990904]; ribosome [GO:0005840]; small-subunit processome [GO:0032040]; synapse [GO:0045202]
48.534	1.04538	-5.99029	Ornithine aminotransferase, mitochondrial;Ornithine aminotransferase, hepatic form;Ornithine aminotransferase, renal form	OAT	cytoplasm [GO:0005737]; mitochondrial matrix [GO:0005759]; mitochondrion [GO:0005739]; nucleoplasm [GO:0005654]
7.8409	1.26308	-5.96854	40S ribosomal protein S28	RPS28	cytoplasm [GO:0005737]; cytoplasmic side of rough endoplasmic reticulum membrane [GO:0098556]; cytosol [GO:0005829]; cytosolic small ribosomal subunit [GO:0022627]; extracellular exosome [GO:0070062]; nucleolus [GO:0005730]; nucleoplasm [GO:0005654]; ribosome [GO:0005840]; small ribosomal subunit [GO:0015935]; small-subunit processome [GO:0032040]; synapse [GO:0045202]
152.47	1.52268	-5.96831	Ribosome-binding protein 1	RRBP1	endoplasmic reticulum [GO:0005783]; endoplasmic reticulum membrane [GO:0005789]; membrane [GO:0016020]; ribosome [GO:0005840]
29.225	1.18442	-5.9679	60S ribosomal protein L7	RPL7	cytoplasm [GO:0005737]; cytosol [GO:0005829]; cytosolic large ribosomal subunit [GO:0022625]; cytosolic ribosome [GO:0022626]; focal adhesion [GO:0005925]; membrane [GO:0016020]; nucleolus [GO:0005730]; nucleus [GO:0005634]; postsynaptic density [GO:0014069]; ribonucleoprotein complex [GO:1990904]
33.784	1.29418	-5.95917	rRNA 2-O-methyltransferase fibrillarin	FBL	box C/D RNP complex [GO:0031428]; Cajal body [GO:0015030]; extracellular exosome [GO:0070062]; fibrillar center [GO:0001650]; granular component [GO:0001652]; membrane [GO:0016020]; nucleolus [GO:0005730]; nucleoplasm [GO:0005654]; nucleus [GO:0005634]; small-subunit processome [GO:0032040]
27.978	1.63301	-5.95025	Transmembrane protein 33	TMEM33	endoplasmic reticulum [GO:0005783]; endoplasmic reticulum membrane [GO:0005789]; melanosome [GO:0042470]; nuclear envelope [GO:0005635]
98.063	2.86751	-5.94872	Dynamin-2;Dynamin-1	DNM2;DNM1	centriole [GO:0005814]; centrosome [GO:0005813]; clathrin-coated pit [GO:0005905]; clathrin-coated vesicle [GO:0030136]; cytoplasm [GO:0005737]; cytosol [GO:0005829]; endocytic vesicle membrane [GO:0030666]; endosome [GO:0005768]; extracellular exosome [GO:0070062]; focal adhesion [GO:0005925]; Golgi apparatus [GO:0005794]; Golgi membrane [GO:0000139]; membrane [GO:0016020]; microtubule [GO:00058…
39.233	2.70511	-5.94761	Pyruvate dehydrogenase E1 component subunit beta, mitochondrial	PDHB	mitochondrial matrix [GO:0005759]; mitochondrial pyruvate dehydrogenase complex [GO:0005967]; mitochondrion [GO:0005739]; nucleoplasm [GO:0005654]; nucleus [GO:0005634]; pyruvate dehydrogenase complex [GO:0045254]
120.84	1.62513	-5.94516	ATP-citrate synthase	ACLY	azurophil granule lumen [GO:0035578]; cytosol [GO:0005829]; extracellular exosome [GO:0070062]; extracellular region [GO:0005576]; ficolin-1-rich granule lumen [GO:1904813]; membrane [GO:0016020]; nucleoplasm [GO:0005654]
44.969	2.76512	-5.94338	Regulator of chromosome condensation	RCC1	chromatin [GO:0000785]; chromosome [GO:0005694]; condensed nuclear chromosome [GO:0000794]; cytoplasm [GO:0005737]; nucleoplasm [GO:0005654]; nucleus [GO:0005634]; protein-containing complex [GO:0032991]
35.978	2.80106	-5.94234	Sideroflexin-3	SFXN3	mitochondrial membrane [GO:0031966]; mitochondrion [GO:0005739]
25.65	2.48421	-5.94102	28S ribosomal protein S34, mitochondrial	MRPS34	mitochondrial inner membrane [GO:0005743]; mitochondrial small ribosomal subunit [GO:0005763]; mitochondrion [GO:0005739]
469.08	1.36927	-5.93236	DNA-dependent protein kinase catalytic subunit	PRKDC	chromatin [GO:0000785]; chromosome, telomeric region [GO:0000781]; cytosol [GO:0005829]; DNA-dependent protein kinase complex [GO:0070418]; DNA-dependent protein kinase-DNA ligase 4 complex [GO:0005958]; membrane [GO:0016020]; nonhomologous end joining complex [GO:0070419]; nucleolus [GO:0005730]; nucleoplasm [GO:0005654]; nucleus [GO:0005634]; protein-containing complex [GO:0032991]; protein-DNA…
47.366	1.40819	-5.92755	26S protease regulatory subunit 6B	PSMC4	cytosol [GO:0005829]; membrane [GO:0016020]; nucleoplasm [GO:0005654]; nucleus [GO:0005634]; proteasome accessory complex [GO:0022624]; proteasome complex [GO:0000502]; proteasome regulatory particle, base subcomplex [GO:0008540]
35.594	3.7227	-5.92344	Serine/threonine-protein phosphatase 2A catalytic subunit alpha isoform;Serine/threonine-protein phosphatase 2A catalytic subunit beta isoform	PPP2CA;PPP2CB	chromosome, centromeric region [GO:0000775]; cytosol [GO:0005829]; extracellular exosome [GO:0070062]; membrane [GO:0016020]; membrane raft [GO:0045121]; microtubule cytoskeleton [GO:0015630]; mitochondrion [GO:0005739]; nucleus [GO:0005634]; plasma membrane [GO:0005886]; protein phosphatase type 2A complex [GO:0000159]; spindle pole [GO:0000922]; synapse [GO:0045202]
48.057	1.75473	-5.92104	Keratin, type I cytoskeletal 18	KRT18	adherens junction [GO:0005912]; cell periphery [GO:0071944]; centriolar satellite [GO:0034451]; cytoplasm [GO:0005737]; cytoskeleton [GO:0005856]; cytosol [GO:0005829]; extracellular exosome [GO:0070062]; intermediate filament [GO:0005882]; keratin filament [GO:0045095]; microtubule organizing center [GO:0005815]; nuclear matrix [GO:0016363]; nucleolus [GO:0005730]; perinuclear region of cytoplas…
59.425	1.82971	-5.91732	Glucosidase 2 subunit beta	PRKCSH	endoplasmic reticulum [GO:0005783]; endoplasmic reticulum lumen [GO:0005788]; glucosidase II complex [GO:0017177]; intracellular membrane-bounded organelle [GO:0043231]
70.973	2.42695	-5.90937	E3 ubiquitin/ISG15 ligase TRIM25	TRIM25	cytoplasm [GO:0005737]; cytoplasmic stress granule [GO:0010494]; cytosol [GO:0005829]; nuclear body [GO:0016604]; nucleoplasm [GO:0005654]
55.873	2.15013	-5.90705	Coiled-coil domain-containing protein 47	CCDC47	endoplasmic reticulum [GO:0005783]; endoplasmic reticulum membrane [GO:0005789]; membrane [GO:0016020]; multi-pass translocon complex [GO:0160064]; protein folding chaperone complex [GO:0101031]; rough endoplasmic reticulum membrane [GO:0030867]
78.806	1.90403	-5.9063	Glutamine--fructose-6-phosphate aminotransferase [isomerizing] 1	GFPT1	cytosol [GO:0005829]; extracellular exosome [GO:0070062]
17.04	1.06391	-5.90466	40S ribosomal protein S15	RPS15	cytoplasm [GO:0005737]; cytosol [GO:0005829]; cytosolic ribosome [GO:0022626]; cytosolic small ribosomal subunit [GO:0022627]; focal adhesion [GO:0005925]; membrane [GO:0016020]; nucleoplasm [GO:0005654]; nucleus [GO:0005634]; synapse [GO:0045202]
11.665	0.960373	-5.89052	60S acidic ribosomal protein P2	RPLP2	cytoplasm [GO:0005737]; cytosol [GO:0005829]; cytosolic large ribosomal subunit [GO:0022625]; extracellular exosome [GO:0070062]; focal adhesion [GO:0005925]; membrane [GO:0016020]
59.67	0.929748	-5.88063	T-complex protein 1 subunit epsilon	CCT5	cell body [GO:0044297]; centrosome [GO:0005813]; chaperonin-containing T-complex [GO:0005832]; cytosol [GO:0005829]; extracellular exosome [GO:0070062]; microtubule [GO:0005874]
64.596	1.58503	-5.8803	Serine protease 56	PRSS56	endoplasmic reticulum [GO:0005783]; extracellular space [GO:0005615]
22.367	3.03582	-5.87228	GTP-binding protein SAR1a;GTP-binding protein SAR1b	SAR1A;SAR1B	COPII vesicle coat [GO:0030127]; endoplasmic reticulum exit site [GO:0070971]; Golgi apparatus [GO:0005794]
42.331	2.8025	-5.86826	RNA-binding motif protein, X chromosome;RNA-binding motif protein, X chromosome, N-terminally processed;RNA binding motif protein, X-linked-like-1	RBMX;RBMXL1	catalytic step 2 spliceosome [GO:0071013]; euchromatin [GO:0000791]; extracellular exosome [GO:0070062]; extracellular space [GO:0005615]; membrane [GO:0016020]; nucleoplasm [GO:0005654]; nucleus [GO:0005634]; protein-containing complex [GO:0032991]; ribonucleoprotein complex [GO:1990904]; spliceosomal complex [GO:0005681]; supraspliceosomal complex [GO:0044530]
57.488	1.23865	-5.867	T-complex protein 1 subunit beta	CCT2	ribonucleoprotein complex [GO:1990904]
34.93	1.91008	-5.85653	Leucine-rich repeat-containing protein 59	LRRC59	ribonucleoprotein complex [GO:1990904]
22.761	2.92054	-5.85326	Transmembrane emp24 domain-containing protein 2	TMED2	azurophil granule lumen [GO:0035578]; cell body [GO:0044297]; chaperonin-containing T-complex [GO:0005832]; cytosol [GO:0005829]; extracellular exosome [GO:0070062]; extracellular region [GO:0005576]; microtubule [GO:0005874]; zona pellucida receptor complex [GO:0002199]
61.397	1.54895	-5.84823	Glutamate dehydrogenase 1, mitochondrial;Glutamate dehydrogenase 2, mitochondrial	GLUD1;GLUD2	cytoplasm [GO:0005737]; endoplasmic reticulum [GO:0005783]; mitochondrial matrix [GO:0005759]; mitochondrion [GO:0005739]
30.772	1.72409	-5.83239	Voltage-dependent anion-selective channel protein 1	VDAC1	extracellular exosome [GO:0070062]; membrane [GO:0016020]; membrane raft [GO:0045121]; mitochondrial membrane [GO:0031966]; mitochondrial nucleoid [GO:0042645]; mitochondrial outer membrane [GO:0005741]; mitochondrial permeability transition pore complex [GO:0005757]; mitochondrion [GO:0005739]; nucleus [GO:0005634]; plasma membrane [GO:0005886]; pore complex [GO:0046930]; synapse [GO:0045202]
62.228	1.27249	-5.83181	Cleft lip and palate transmembrane protein 1-like protein	CLPTM1L	endomembrane system [GO:0012505]; endoplasmic reticulum membrane [GO:0005789]; membrane [GO:0016020]
191.61	1.97437	-5.83055	Clathrin heavy chain 1	CLTC	clathrin coat [GO:0030118]; clathrin coat of coated pit [GO:0030132]; clathrin coat of trans-Golgi network vesicle [GO:0030130]; clathrin complex [GO:0071439]; clathrin-coated endocytic vesicle [GO:0045334]; clathrin-coated endocytic vesicle membrane [GO:0030669]; clathrin-coated vesicle [GO:0030136]; cytosol [GO:0005829]; endolysosome membrane [GO:0036020]; endosome [GO:0005768]; extracellular e…
119.16	2.82823	-5.82962	Kinesin-like protein KIF11	KIF11	cytoskeleton [GO:0005856]; cytosol [GO:0005829]; endoplasmic reticulum [GO:0005783]; endoplasmic reticulum chaperone complex [GO:0034663]; endoplasmic reticulum lumen [GO:0005788]; endoplasmic reticulum-Golgi intermediate compartment [GO:0005793]; external side of plasma membrane [GO:0009897]; extracellular exosome [GO:0070062]; extracellular region [GO:0005576]; focal adhesion [GO:0005925]; lame…
57.116	1.83272	-5.82428	Protein disulfide-isomerase	P4HB	endoplasmic reticulum [GO:0005783]; endoplasmic reticulum lumen [GO:0005788]; melanosome [GO:0042470]
79.187	1.91667	-5.8241	Long-chain-fatty-acid--CoA ligase 4	ACSL4	cytoplasm [GO:0005737]; endoplasmic reticulum [GO:0005783]; endoplasmic reticulum membrane [GO:0005789]; extracellular exosome [GO:0070062]; lipid droplet [GO:0005811]; membrane [GO:0016020]; mitochondria-associated endoplasmic reticulum membrane [GO:0044233]; mitochondrial outer membrane [GO:0005741]; peroxisomal membrane [GO:0005778]; plasma membrane [GO:0005886]
28.994	1.65829	-5.82163	Emerin	EMD	cytoplasm [GO:0005737]; cytosol [GO:0005829]; endoplasmic reticulum [GO:0005783]; membrane [GO:0016020]; microtubule [GO:0005874]; nuclear envelope [GO:0005635]; nuclear inner membrane [GO:0005637]; nuclear membrane [GO:0031965]; nuclear outer membrane [GO:0005640]; nucleoplasm [GO:0005654]; spindle [GO:0005819]; TMEM240-body [GO:0160045]
103.06	3.65541	-5.82072	Alpha-actinin-1	ACTN1	brush border [GO:0005903]; cell junction [GO:0030054]; cell projection [GO:0042995]; cell-cell junction [GO:0005911]; cortical actin cytoskeleton [GO:0030864]; cytoplasm [GO:0005737]; cytosol [GO:0005829]; extracellular exosome [GO:0070062]; extracellular region [GO:0005576]; extracellular space [GO:0005615]; fascia adherens [GO:0005916]; focal adhesion [GO:0005925]; glutamatergic synapse [GO:009…
91.079	2.62974	-5.81202	DnaJ homolog subfamily C member 10	DNAJC10	endoplasmic reticulum [GO:0005783]; endoplasmic reticulum chaperone complex [GO:0034663]; endoplasmic reticulum lumen [GO:0005788]; membrane [GO:0016020]
34.061	1.28266	-5.80598	Mitochondrial 2-oxoglutarate/malate carrier protein	SLC25A11	mitochondrial inner membrane [GO:0005743]; mitochondrion [GO:0005739]; nucleus [GO:0005634]; plasma membrane [GO:0005886]
26.688	2.70546	-5.80485	40S ribosomal protein S3	RPS3	cytoplasm [GO:0005737]; cytosol [GO:0005829]; cytosolic ribosome [GO:0022626]; cytosolic small ribosomal subunit [GO:0022627]; endoplasmic reticulum [GO:0005783]; extracellular exosome [GO:0070062]; focal adhesion [GO:0005925]; membrane [GO:0016020]; mitochondrial inner membrane [GO:0005743]; mitochondrial matrix [GO:0005759]; mitotic spindle [GO:0072686]; NF-kappaB complex [GO:0071159]; nucleolu…
59.366	0.914722	-5.7995	T-complex protein 1 subunit eta	CCT7	cell body [GO:0044297]; chaperonin-containing T-complex [GO:0005832]; cytoplasm [GO:0005737]; cytosol [GO:0005829]; extracellular exosome [GO:0070062]; microtubule [GO:0005874]
17.818	1.84986	-5.79878	60S ribosomal protein L12	RPL12	cytoplasm [GO:0005737]; cytosol [GO:0005829]; cytosolic large ribosomal subunit [GO:0022625]; cytosolic ribosome [GO:0022626]; extracellular exosome [GO:0070062]; focal adhesion [GO:0005925]; membrane [GO:0016020]; nucleolus [GO:0005730]; postsynaptic density [GO:0014069]
37.154	2.0265	-5.79312	Mitotic checkpoint protein BUB3	BUB3	bub1-bub3 complex [GO:1990298]; cytosol [GO:0005829]; kinetochore [GO:0000776]; mitotic checkpoint complex [GO:0033597]; nucleoplasm [GO:0005654]
28.768	2.23841	-5.78597	Proliferating cell nuclear antigen	PCNA	centrosome [GO:0005813]; chromatin [GO:0000785]; chromosome, telomeric region [GO:0000781]; cyclin-dependent protein kinase holoenzyme complex [GO:0000307]; extracellular exosome [GO:0070062]; male germ cell nucleus [GO:0001673]; nuclear body [GO:0016604]; nuclear lamina [GO:0005652]; nuclear replication fork [GO:0043596]; nucleoplasm [GO:0005654]; nucleus [GO:0005634]; PCNA complex [GO:0043626];…
69.147	1.15661	-5.78425	Probable ATP-dependent RNA helicase DDX5	DDX5	catalytic step 2 spliceosome [GO:0071013]; cytoplasm [GO:0005737]; cytosol [GO:0005829]; extracellular exosome [GO:0070062]; membrane [GO:0016020]; nuclear speck [GO:0016607]; nucleolus [GO:0005730]; nucleoplasm [GO:0005654]; nucleus [GO:0005634]; ribonucleoprotein complex [GO:1990904]
45.566	2.35748	-5.78034	28S ribosomal protein S29, mitochondrial	DAP3	mitochondrial inner membrane [GO:0005743]; mitochondrial small ribosomal subunit [GO:0005763]; mitochondrion [GO:0005739]; nucleoplasm [GO:0005654]
14.865	1.74478	-5.77997	60S ribosomal protein L23	RPL23	cytoplasm [GO:0005737]; cytosol [GO:0005829]; cytosolic large ribosomal subunit [GO:0022625]; cytosolic ribosome [GO:0022626]; extracellular exosome [GO:0070062]; focal adhesion [GO:0005925]; membrane [GO:0016020]; nucleolus [GO:0005730]; nucleoplasm [GO:0005654]; protein-containing complex [GO:0032991]; ribosome [GO:0005840]; synapse [GO:0045202]
74.605	2.09682	-5.77501	Signal recognition particle subunit SRP72	SRP72	cytosol [GO:0005829]; endoplasmic reticulum [GO:0005783]; signal recognition particle [GO:0048500]; signal recognition particle, endoplasmic reticulum targeting [GO:0005786]
53.425	1.15987	-5.77476	RNA-binding protein FUS	FUS	nucleoplasm [GO:0005654]
22.127	1.53309	-5.77281	40S ribosomal protein S7	RPS7	cytosol [GO:0005829]; endoplasmic reticulum [GO:0005783]; ribonucleoprotein complex [GO:1990904]; ribosome [GO:0005840]
166.57	1.39602	-5.76375	Eukaryotic translation initiation factor 3 subunit A	EIF3A	cytoplasm [GO:0005737]; cytosol [GO:0005829]; eukaryotic 43S preinitiation complex [GO:0016282]; eukaryotic 48S preinitiation complex [GO:0033290]; eukaryotic translation initiation factor 3 complex [GO:0005852]; eukaryotic translation initiation factor 3 complex, eIF3e [GO:0071540]; eukaryotic translation initiation factor 3 complex, eIF3m [GO:0071541]; membrane [GO:0016020]; multi-eIF complex […
21.45	2.94154	-5.76154	Ras-related C3 botulinum toxin substrate 1;Ras-related C3 botulinum toxin substrate 3	RAC1;RAC3	cell cortex [GO:0005938]; cytoplasm [GO:0005737]; cytoplasmic ribonucleoprotein granule [GO:0036464]; cytoplasmic vesicle [GO:0031410]; cytoskeleton [GO:0005856]; cytosol [GO:0005829]; dendritic spine [GO:0043197]; endoplasmic reticulum membrane [GO:0005789]; extracellular exosome [GO:0070062]; ficolin-1-rich granule membrane [GO:0101003]; focal adhesion [GO:0005925]; glutamatergic synapse [GO:00…
49.895	1.73329	-5.75761	Tubulin alpha-1C chain	TUBA1C;KLK9	cytoplasm [GO:0005737]; cytoplasmic microtubule [GO:0005881]; microtubule [GO:0005874]; microtubule cytoskeleton [GO:0015630]; nucleus [GO:0005634]; vesicle [GO:0031982]
32.728	1.89957	-5.75518	60S ribosomal protein L6	RPL6	cytoplasm [GO:0005737]; cytoplasmic ribonucleoprotein granule [GO:0036464]; cytosol [GO:0005829]; cytosolic large ribosomal subunit [GO:0022625]; cytosolic ribosome [GO:0022626]; focal adhesion [GO:0005925]; membrane [GO:0016020]; nucleus [GO:0005634]; postsynaptic density [GO:0014069]; rough endoplasmic reticulum [GO:0005791]
84.099	2.40234	-5.74608	Hyaluronan mediated motility receptor	HMMR	cell surface [GO:0009986]; centrosome [GO:0005813]; cytosol [GO:0005829]; membrane [GO:0016020]; microtubule cytoskeleton [GO:0015630]; plasma membrane [GO:0005886]; spindle [GO:0005819]
33.296	1.53908	-5.73983	Prohibitin-2	PHB2	axon [GO:0030424]; cell periphery [GO:0071944]; cell surface [GO:0009986]; cytoplasm [GO:0005737]; GABA-ergic synapse [GO:0098982]; glutamatergic synapse [GO:0098978]; mitochondrial inner membrane [GO:0005743]; mitochondrial outer membrane [GO:0005741]; mitochondrial prohibitin complex [GO:0035632]; mitochondrion [GO:0005739]; nuclear matrix [GO:0016363]; nucleus [GO:0005634]; plasma membrane [GO…
32.866	1.37393	-5.73921	ADP/ATP translocase 3;ADP/ATP translocase 3, N-terminally processed	SLC25A6	membrane [GO:0016020]; mitochondrial inner membrane [GO:0005743]; mitochondrion [GO:0005739]; nucleus [GO:0005634]; TIM23 mitochondrial import inner membrane translocase complex [GO:0005744]
242.98	1.61989	-5.73203	CAD protein;Glutamine-dependent carbamoyl-phosphate synthase;Aspartate carbamoyltransferase;Dihydroorotase	CAD	cell projection [GO:0042995]; cytoplasm [GO:0005737]; cytosol [GO:0005829]; extracellular exosome [GO:0070062]; membrane [GO:0016020]; neuronal cell body [GO:0043025]; nuclear matrix [GO:0016363]; nucleus [GO:0005634]; protein-containing complex [GO:0032991]; terminal bouton [GO:0043195]
88.884	1.65034	-5.73194	Cold shock domain-containing protein E1	CSDE1	CRD-mediated mRNA stability complex [GO:0070937]; cytoplasmic stress granule [GO:0010494]; cytosol [GO:0005829]; Golgi apparatus [GO:0005794]; mCRD-mediated mRNA stability complex [GO:0106002]; P-body [GO:0000932]; plasma membrane [GO:0005886]
44.23	1.38408	-5.71515	Dynactin subunit 2	DCTN2	centrosome [GO:0005813]; cytoplasm [GO:0005737]; cytosol [GO:0005829]; dynactin complex [GO:0005869]; dynein complex [GO:0030286]; extracellular exosome [GO:0070062]; growth cone [GO:0030426]; kinetochore [GO:0000776]; membrane [GO:0016020]; microtubule [GO:0005874]; vesicle [GO:0031982]
29.81	2.08314	-5.71374	Protein SCO2 homolog, mitochondrial	SCO2	mitochondrial inner membrane [GO:0005743]; mitochondrial matrix [GO:0005759]; mitochondrion [GO:0005739]; myofibril [GO:0030016]
51.156	1.09605	-5.712	RuvB-like 2	RUVBL2	centrosome [GO:0005813]; cytoplasm [GO:0005737]; cytosol [GO:0005829]; dynein axonemal particle [GO:0120293]; euchromatin [GO:0000791]; extracellular exosome [GO:0070062]; Ino80 complex [GO:0031011]; membrane [GO:0016020]; MLL1 complex [GO:0071339]; NuA4 histone acetyltransferase complex [GO:0035267]; nuclear matrix [GO:0016363]; nucleoplasm [GO:0005654]; nucleosome [GO:0000786]; nucleus [GO:0005…
5.7797	1.13285	-5.7096	ATP synthase subunit epsilon, mitochondrial;ATP synthase subunit epsilon-like protein, mitochondrial	ATP5E;ATP5EP2	mitochondrial inner membrane [GO:0005743]; mitochondrial matrix [GO:0005759]; mitochondrial proton-transporting ATP synthase complex [GO:0005753]; mitochondrial proton-transporting ATP synthase complex, catalytic sector F(1) [GO:0000275]
18.898	1.07922	-5.6891	40S ribosomal protein S10	RPS10	cytoplasm [GO:0005737]; cytosol [GO:0005829]; cytosolic ribosome [GO:0022626]; cytosolic small ribosomal subunit [GO:0022627]; focal adhesion [GO:0005925]; membrane [GO:0016020]; nucleolus [GO:0005730]; nucleoplasm [GO:0005654]; ribosome [GO:0005840]
61.448	1.30751	-5.68884	Phosphoglucomutase-1	PGM1	cytoplasm [GO:0005737]; cytosol [GO:0005829]; extracellular exosome [GO:0070062]; extracellular region [GO:0005576]; ficolin-1-rich granule lumen [GO:1904813]; tertiary granule lumen [GO:1904724]
47.463	2.5488	-5.67902	26S proteasome non-ATPase regulatory subunit 11	PSMD11	cytoplasm [GO:0005737]; cytosol [GO:0005829]; extracellular exosome [GO:0070062]; extracellular region [GO:0005576]; ficolin-1-rich granule lumen [GO:1904813]; tertiary granule lumen [GO:1904724]
29.999	1.02654	-5.67057	Microtubule-associated protein RP/EB family member 1	MAPRE1	cell projection membrane [GO:0031253]; centrosome [GO:0005813]; ciliary basal body [GO:0036064]; cortical microtubule cytoskeleton [GO:0030981]; cytoplasmic microtubule [GO:0005881]; cytosol [GO:0005829]; focal adhesion [GO:0005925]; Golgi apparatus [GO:0005794]; microtubule [GO:0005874]; microtubule organizing center [GO:0005815]; microtubule plus-end [GO:0035371]; mitotic spindle astral microtu…
29.597	2.40753	-5.66758	40S ribosomal protein S4, X isoform	RPS4X	cytoplasmic ribonucleoprotein granule [GO:0036464]; cytosol [GO:0005829]; cytosolic ribosome [GO:0022626]; cytosolic small ribosomal subunit [GO:0022627]; extracellular exosome [GO:0070062]; focal adhesion [GO:0005925]; membrane [GO:0016020]; nucleolus [GO:0005730]; nucleoplasm [GO:0005654]; ribonucleoprotein complex [GO:1990904]; ribosome [GO:0005840]; small ribosomal subunit [GO:0015935]; small…
16.762	1.20221	-5.66624	Cytochrome c oxidase subunit 5A, mitochondrial	COX5A	mitochondrial inner membrane [GO:0005743]; mitochondrial membrane [GO:0031966]; mitochondrial respiratory chain complex IV [GO:0005751]
23.482	1.73973	-5.65833	Ras-related protein Rab-5C	RAB5C	azurophil granule membrane [GO:0035577]; early endosome membrane [GO:0031901]; endomembrane system [GO:0012505]; endosome [GO:0005768]; extracellular exosome [GO:0070062]; lipid droplet [GO:0005811]; lysosomal membrane [GO:0005765]; melanosome [GO:0042470]; plasma membrane [GO:0005886]
111.54	1.94926	-5.65701	Rho guanine nucleotide exchange factor 2	ARHGEF2	bicellular tight junction [GO:0005923]; cytoplasm [GO:0005737]; cytoplasmic vesicle [GO:0031410]; cytoskeleton [GO:0005856]; cytosol [GO:0005829]; focal adhesion [GO:0005925]; Golgi apparatus [GO:0005794]; microtubule [GO:0005874]; protein-containing complex [GO:0032991]; ruffle membrane [GO:0032587]; spindle [GO:0005819]; vesicle [GO:0031982]
43.159	3.43669	-5.65193	Very-long-chain (3R)-3-hydroxyacyl-CoA dehydratase 3	PTPLAD1	bicellular tight junction [GO:0005923]; cytoplasm [GO:0005737]; cytoplasmic vesicle [GO:0031410]; cytoskeleton [GO:0005856]; cytosol [GO:0005829]; focal adhesion [GO:0005925]; Golgi apparatus [GO:0005794]; microtubule [GO:0005874]; protein-containing complex [GO:0032991]; ruffle membrane [GO:0032587]; spindle [GO:0005819]; vesicle [GO:0031982]
28.908	1.45998	-5.6513	ATP synthase F(0) complex subunit B1, mitochondrial	ATP5F1	membrane [GO:0016020]; mitochondrial inner membrane [GO:0005743]; mitochondrial matrix [GO:0005759]; mitochondrial proton-transporting ATP synthase complex [GO:0005753]; mitochondrial proton-transporting ATP synthase complex, coupling factor F(o) [GO:0000276]; mitochondrion [GO:0005739]; nucleus [GO:0005634]
44.76	4.53341	-5.64208	Actin-related protein 2	ACTR2	actin cap [GO:0030478]; actin cytoskeleton [GO:0015629]; Arp2/3 protein complex [GO:0005885]; azurophil granule lumen [GO:0035578]; cell projection [GO:0042995]; cytoplasm [GO:0005737]; cytosol [GO:0005829]; extracellular exosome [GO:0070062]; extracellular region [GO:0005576]; ficolin-1-rich granule lumen [GO:1904813]; focal adhesion [GO:0005925]; membrane [GO:0016020]; nucleus [GO:0005634]; sit…
82.999	2.17983	-5.64124	Trifunctional enzyme subunit alpha, mitochondrial;Long-chain enoyl-CoA hydratase;Long chain 3-hydroxyacyl-CoA dehydrogenase	HADHA	mitochondrial fatty acid beta-oxidation multienzyme complex [GO:0016507]; mitochondrial inner membrane [GO:0005743]; mitochondrial nucleoid [GO:0042645]; mitochondrion [GO:0005739]
139.09	3.17911	-5.62961	Dynactin subunit 1	DCTN1	cell cortex [GO:0005938]; cell leading edge [GO:0031252]; centriole [GO:0005814]; ciliary basal body [GO:0036064]; dynein complex [GO:0030286]; intercellular bridge [GO:0045171]; microtubule cytoskeleton [GO:0015630]; microtubule plus-end [GO:0035371]; mitotic spindle [GO:0072686]; spindle pole [GO:0000922]
42.051	1.90148	-5.62905	Actin, alpha skeletal muscle;Actin, alpha cardiac muscle 1;Actin, gamma-enteric smooth muscle;Actin, aortic smooth muscle	ACTA1;ACTC1;ACTG2;ACTA2	actin cytoskeleton [GO:0015629]; actin filament [GO:0005884]; blood microparticle [GO:0072562]; cell body [GO:0044297]; cytosol [GO:0005829]; extracellular exosome [GO:0070062]; extracellular space [GO:0005615]; filopodium [GO:0030175]; lamellipodium [GO:0030027]; sarcomere [GO:0030017]; stress fiber [GO:0001725]; striated muscle thin filament [GO:0005865]
16.561	1.7765	-5.62799	60S ribosomal protein L27a	RPL27A	cytoplasm [GO:0005737]; cytosol [GO:0005829]; cytosolic large ribosomal subunit [GO:0022625]; cytosolic ribosome [GO:0022626]; endoplasmic reticulum [GO:0005783]; membrane [GO:0016020]; nucleoplasm [GO:0005654]; synapse [GO:0045202]
79.685	1.7813	-5.62036	Peroxisomal multifunctional enzyme type 2;(3R)-hydroxyacyl-CoA dehydrogenase;Enoyl-CoA hydratase 2	HSD17B4	cytosol [GO:0005829]; membrane [GO:0016020]; peroxisomal matrix [GO:0005782]; peroxisomal membrane [GO:0005778]; peroxisome [GO:0005777]
68.563	1.52173	-5.61991	Radixin	RDX	adherens junction [GO:0005912]; apical part of cell [GO:0045177]; apical plasma membrane [GO:0016324]; cell periphery [GO:0071944]; cell tip [GO:0051286]; cleavage furrow [GO:0032154]; cortical actin cytoskeleton [GO:0030864]; extracellular exosome [GO:0070062]; extracellular space [GO:0005615]; filopodium [GO:0030175]; focal adhesion [GO:0005925]; lamellipodium [GO:0030027]; microvillus [GO:0005…
44.876	2.15098	-5.61708	Ceramide synthase 2	CERS2	endoplasmic reticulum membrane [GO:0005789]; nucleus [GO:0005634]
45.143	2.91351	-5.61149	Casein kinase II subunit alpha;Casein kinase II subunit alpha 3	CSNK2A1;CSNK2A3	cytosol [GO:0005829]; nucleoplasm [GO:0005654]; nucleus [GO:0005634]; plasma membrane [GO:0005886]; PML body [GO:0016605]; protein kinase CK2 complex [GO:0005956]; Sin3-type complex [GO:0070822]
41.515	1.72394	-5.61136	Protein arginine N-methyltransferase 1	PRMT1	cytosol [GO:0005829]; nucleoplasm [GO:0005654]
84.784	1.73214	-5.61014	Procollagen-lysine,2-oxoglutarate 5-dioxygenase 3	PLOD3	collagen-containing extracellular matrix [GO:0062023]; endoplasmic reticulum [GO:0005783]; endoplasmic reticulum lumen [GO:0005788]; endoplasmic reticulum membrane [GO:0005789]; extracellular exosome [GO:0070062]; extracellular space [GO:0005615]; Golgi apparatus [GO:0005794]; rough endoplasmic reticulum [GO:0005791]; trans-Golgi network [GO:0005802]
37.377	2.75101	-5.60907	Guanine nucleotide-binding protein G(I)/G(S)/G(T) subunit beta-1	GNB1;GNB2	cytoplasm [GO:0005737]; cytosol [GO:0005829]; extracellular exosome [GO:0070062]; extracellular vesicle [GO:1903561]; heterotrimeric G-protein complex [GO:0005834]; lysosomal membrane [GO:0005765]; membrane [GO:0016020]; photoreceptor disc membrane [GO:0097381]; plasma membrane [GO:0005886]; synapse [GO:0045202]
71.368	2.99635	-5.6034	ATPase family AAA domain-containing protein 3A	ATAD3A	mitochondrial inner membrane [GO:0005743]; mitochondrial nucleoid [GO:0042645]; mitochondrion [GO:0005739]
28.218	1.37289	-5.59514	14-3-3 protein eta	YWHAH	cerebellar granule cell to Purkinje cell synapse [GO:0150048]; cytoplasm [GO:0005737]; cytosol [GO:0005829]; extracellular exosome [GO:0070062]; intercalated disc [GO:0014704]; plasma membrane [GO:0005886]; presynapse [GO:0098793]
60.343	0.872467	-5.59432	T-complex protein 1 subunit alpha	TCP1	acrosomal vesicle [GO:0001669]; cell body [GO:0044297]; centrosome [GO:0005813]; chaperonin-containing T-complex [GO:0005832]; cytosol [GO:0005829]; extracellular exosome [GO:0070062]; Golgi apparatus [GO:0005794]; heterochromatin [GO:0000792]; microtubule [GO:0005874]; pericentriolar material [GO:0000242]; zona pellucida receptor complex [GO:0002199]
144.73	2.53152	-5.58943	Phosphoribosylformylglycinamidine synthase	PFAS	cytoplasm [GO:0005737]; cytosol [GO:0005829]; extracellular exosome [GO:0070062]
48.442	1.64127	-5.58495	Cytochrome b-c1 complex subunit 2, mitochondrial	UQCRC2	mitochondrial inner membrane [GO:0005743]; mitochondrial respiratory chain complex III [GO:0005750]; mitochondrial respiratory chain complex IV [GO:0005751]; mitochondrion [GO:0005739]; nucleoplasm [GO:0005654]
33.868	1.33744	-5.5656	Cathepsin Z	CTSZ	cell cortex [GO:0005938]; collagen-containing extracellular matrix [GO:0062023]; COPII-coated ER to Golgi transport vesicle [GO:0030134]; cytoplasmic vesicle [GO:0031410]; endoplasmic reticulum [GO:0005783]; endoplasmic reticulum lumen [GO:0005788]; endoplasmic reticulum-Golgi intermediate compartment membrane [GO:0033116]; extracellular exosome [GO:0070062]; extracellular region [GO:0005576]; ex…
16.309	1.46961	-5.56314	Eukaryotic translation initiation factor 3 subunit K	EIF3K	cytosol [GO:0005829]; eukaryotic 43S preinitiation complex [GO:0016282]; eukaryotic 48S preinitiation complex [GO:0033290]; eukaryotic translation initiation factor 3 complex [GO:0005852]; membrane [GO:0016020]; nucleus [GO:0005634]
86.16	2.88739	-5.55997	Protein transport protein Sec23A	SEC23A	COPII vesicle coat [GO:0030127]; cytosol [GO:0005829]; endoplasmic reticulum exit site [GO:0070971]; endoplasmic reticulum membrane [GO:0005789]; ER to Golgi transport vesicle membrane [GO:0012507]; Golgi membrane [GO:0000139]; perinuclear region of cytoplasm [GO:0048471]
15.807	1.1152	-5.55963	40S ribosomal protein S23	RPS23	cytoplasm [GO:0005737]; cytosol [GO:0005829]; cytosolic ribosome [GO:0022626]; cytosolic small ribosomal subunit [GO:0022627]; endoplasmic reticulum [GO:0005783]; membrane [GO:0016020]; nucleolus [GO:0005730]; nucleoplasm [GO:0005654]; ribosome [GO:0005840]; rough endoplasmic reticulum [GO:0005791]; small-subunit processome [GO:0032040]; synapse [GO:0045202]
22.977	3.1831	-5.5562	Ras-related protein Rab-18	RAB18	apical plasma membrane [GO:0016324]; cytosol [GO:0005829]; endomembrane system [GO:0012505]; endoplasmic reticulum membrane [GO:0005789]; endoplasmic reticulum tubular network [GO:0071782]; Golgi apparatus [GO:0005794]; lipid droplet [GO:0005811]; plasma membrane [GO:0005886]; secretory granule membrane [GO:0030667]
35.619	1.25282	-5.54637	Sideroflexin-1	SFXN1	mitochondrial inner membrane [GO:0005743]; mitochondrion [GO:0005739]
101.56	1.45767	-5.54151	C-1-tetrahydrofolate synthase, cytoplasmic;Methylenetetrahydrofolate dehydrogenase;Methenyltetrahydrofolate cyclohydrolase;Formyltetrahydrofolate synthetase;C-1-tetrahydrofolate synthase, cytoplasmic, N-terminally processed	MTHFD1	cytosol [GO:0005829]; extracellular exosome [GO:0070062]; membrane [GO:0016020]; mitochondrion [GO:0005739]
46.108	1.44391	-5.5396	60S ribosomal protein L3	RPL3	cytoplasm [GO:0005737]; cytosol [GO:0005829]; cytosolic large ribosomal subunit [GO:0022625]; cytosolic ribosome [GO:0022626]; extracellular exosome [GO:0070062]; focal adhesion [GO:0005925]; nucleolus [GO:0005730]; nucleus [GO:0005634]; protein-containing complex [GO:0032991]
71.456	3.69369	-5.53953	Cytoplasmic dynein 1 intermediate chain 2	DYNC1I2	centrosome [GO:0005813]; cytoplasm [GO:0005737]; cytoplasmic dynein complex [GO:0005868]; cytosol [GO:0005829]; dynein complex [GO:0030286]; microtubule [GO:0005874]; vesicle [GO:0031982]
16.06	1.08479	-5.52956	40S ribosomal protein S19	RPS19	cytoplasm [GO:0005737]; cytosol [GO:0005829]; cytosolic ribosome [GO:0022626]; cytosolic small ribosomal subunit [GO:0022627]; extracellular exosome [GO:0070062]; focal adhesion [GO:0005925]; membrane [GO:0016020]; nucleolus [GO:0005730]; nucleoplasm [GO:0005654]; postsynaptic density [GO:0014069]; ribosome [GO:0005840]; small-subunit processome [GO:0032040]
66.408	2.27149	-5.52411	Lamin-B1	LMNB1	lamin filament [GO:0005638]; membrane [GO:0016020]; nuclear envelope [GO:0005635]; nuclear inner membrane [GO:0005637]; nuclear lamina [GO:0005652]; nuclear matrix [GO:0016363]; nuclear membrane [GO:0031965]; nucleoplasm [GO:0005654]; nucleus [GO:0005634]
280.74	2.77911	-5.51655	Filamin-A	FLNA	actin cytoskeleton [GO:0015629]; actin filament [GO:0005884]; actin filament bundle [GO:0032432]; apical dendrite [GO:0097440]; axonal growth cone [GO:0044295]; brush border [GO:0005903]; cell-cell junction [GO:0005911]; cortical cytoskeleton [GO:0030863]; cytoplasm [GO:0005737]; cytosol [GO:0005829]; dendritic shaft [GO:0043198]; extracellular exosome [GO:0070062]; extracellular region [GO:00055…
38.746	2.51857	-5.48595	Heterogeneous nuclear ribonucleoprotein A1;Heterogeneous nuclear ribonucleoprotein A1, N-terminally processed;Heterogeneous nuclear ribonucleoprotein A1-like 2	HNRNPA1;HNRNPA1L2	catalytic step 2 spliceosome [GO:0071013]; cytoplasm [GO:0005737]; cytosol [GO:0005829]; extracellular exosome [GO:0070062]; intracellular non-membrane-bounded organelle [GO:0043232]; membrane [GO:0016020]; nucleoplasm [GO:0005654]; nucleus [GO:0005634]; ribonucleoprotein complex [GO:1990904]; spliceosomal complex [GO:0005681]
37.429	1.73424	-5.47897	Heterogeneous nuclear ribonucleoproteins A2/B1	HNRNPA2B1	catalytic step 2 spliceosome [GO:0071013]; cytoplasm [GO:0005737]; cytosol [GO:0005829]; extracellular exosome [GO:0070062]; intracellular non-membrane-bounded organelle [GO:0043232]; membrane [GO:0016020]; nucleoplasm [GO:0005654]; nucleus [GO:0005634]; ribonucleoprotein complex [GO:1990904]; spliceosomal complex [GO:0005681]
50.287	1.99095	-5.47567	Thyroid receptor-interacting protein 6	TRIP6	cytoplasm [GO:0005737]; cytoskeleton [GO:0005856]; cytosol [GO:0005829]; focal adhesion [GO:0005925]; nucleus [GO:0005634]; plasma membrane [GO:0005886]; stress fiber [GO:0001725]
40.949	3.04017	-5.47281	Actin-related protein 2/3 complex subunit 1B	ARPC1B	actin cytoskeleton [GO:0015629]; Arp2/3 protein complex [GO:0005885]; cytosol [GO:0005829]; extracellular exosome [GO:0070062]; focal adhesion [GO:0005925]; nucleus [GO:0005634]; tubulobulbar complex [GO:0036284]
81.876	1.53076	-5.47245	Dynamin-1-like protein	DNM1L	brush border [GO:0005903]; clathrin-coated pit [GO:0005905]; cytoplasm [GO:0005737]; cytosol [GO:0005829]; endoplasmic reticulum [GO:0005783]; endoplasmic reticulum membrane [GO:0005789]; Golgi apparatus [GO:0005794]; intracellular membrane-bounded organelle [GO:0043231]; membrane [GO:0016020]; microtubule [GO:0005874]; mitochondrial outer membrane [GO:0005741]; mitochondrion [GO:0005739]; perinu…
39.854	1.12228	-5.46951	Alcohol dehydrogenase 1B;Alcohol dehydrogenase 1A;Alcohol dehydrogenase 1C	ADH1B;ADH1A;ADH1C	cytosol [GO:0005829]; nucleoplasm [GO:0005654]; plasma membrane [GO:0005886]
26.563	3.18547	-5.4695	Deoxyuridine 5-triphosphate nucleotidohydrolase, mitochondrial	DUT	extracellular exosome [GO:0070062]; mitochondrion [GO:0005739]; nucleoplasm [GO:0005654]; nucleus [GO:0005634]
14.551	1.24294	-5.46827	60S ribosomal protein L35	RPL35	cytoplasm [GO:0005737]; cytosol [GO:0005829]; cytosolic large ribosomal subunit [GO:0022625]; cytosolic ribosome [GO:0022626]; membrane [GO:0016020]; nucleolus [GO:0005730]
14.57	1.31934	-5.46743	Signal recognition particle 14 kDa protein	SRP14	signal recognition particle, endoplasmic reticulum targeting [GO:0005786]
35.348	3.2092	-5.46116	Aminoacyl tRNA synthase complex-interacting multifunctional protein 2	AIMP2	aminoacyl-tRNA synthetase multienzyme complex [GO:0017101]; cytosol [GO:0005829]; membrane [GO:0016020]; nucleus [GO:0005634]
20.198	2.43911	-5.45895	Coatomer subunit zeta-1	COPZ1	COPI vesicle coat [GO:0030126]; cytosol [GO:0005829]; endoplasmic reticulum membrane [GO:0005789]; Golgi membrane [GO:0000139]; transport vesicle [GO:0030133]
92.468	1.17563	-5.45083	Endoplasmin	HSP90B1	collagen-containing extracellular matrix [GO:0062023]; cytosol [GO:0005829]; endocytic vesicle lumen [GO:0071682]; endoplasmic reticulum [GO:0005783]; endoplasmic reticulum chaperone complex [GO:0034663]; endoplasmic reticulum lumen [GO:0005788]; endoplasmic reticulum membrane [GO:0005789]; extracellular exosome [GO:0070062]; extracellular region [GO:0005576]; focal adhesion [GO:0005925]; melanos…
112.03	1.25274	-5.44034	Serine/threonine-protein kinase N2	PKN2	apical junction complex [GO:0043296]; centrosome [GO:0005813]; cleavage furrow [GO:0032154]; cytoplasm [GO:0005737]; cytosol [GO:0005829]; intermediate filament cytoskeleton [GO:0045111]; lamellipodium [GO:0030027]; midbody [GO:0030496]; nuclear body [GO:0016604]; nucleoplasm [GO:0005654]; nucleus [GO:0005634]; perinuclear region of cytoplasm [GO:0048471]; plasma membrane [GO:0005886]; protein-co…
90.583	1.32461	-5.43457	Heterogeneous nuclear ribonucleoprotein U	HNRNPU	catalytic step 2 spliceosome [GO:0071013]; cell surface [GO:0009986]; centrosome [GO:0005813]; CRD-mediated mRNA stability complex [GO:0070937]; cytoplasmic ribonucleoprotein granule [GO:0036464]; cytosol [GO:0005829]; dendrite cytoplasm [GO:0032839]; inactive sex chromosome [GO:0098577]; kinetochore [GO:0000776]; membrane [GO:0016020]; midbody [GO:0030496]; mitotic spindle [GO:0072686]; mitotic …
35.386	1.19946	-5.43431	Retinol dehydrogenase 11	RDH11	endoplasmic reticulum membrane [GO:0005789]; photoreceptor inner segment [GO:0001917]
66.726	1.07583	-5.42054	Eukaryotic translation initiation factor 3 subunit L	EIF3L	cytosol [GO:0005829]; eukaryotic 43S preinitiation complex [GO:0016282]; eukaryotic 48S preinitiation complex [GO:0033290]; eukaryotic translation initiation factor 3 complex [GO:0005852]; fibrillar center [GO:0001650]; membrane [GO:0016020]; nucleoplasm [GO:0005654]; synapse [GO:0045202]
51.853	3.04711	-5.4159	Dipeptidyl peptidase 1;Dipeptidyl peptidase 1 exclusion domain chain;Dipeptidyl peptidase 1 heavy chain;Dipeptidyl peptidase 1 light chain	CTSC	azurophil granule lumen [GO:0035578]; centrosome [GO:0005813]; collagen-containing extracellular matrix [GO:0062023]; COPII-coated ER to Golgi transport vesicle [GO:0030134]; endoplasmic reticulum lumen [GO:0005788]; endoplasmic reticulum-Golgi intermediate compartment membrane [GO:0033116]; extracellular exosome [GO:0070062]; extracellular region [GO:0005576]; extracellular space [GO:0005615]; i…
50.67	1.72062	-5.41505	Lamina-associated polypeptide 2, isoforms beta/gamma;Thymopoietin;Thymopentin;Lamina-associated polypeptide 2, isoform alpha;Thymopoietin;Thymopentin	TMPO	cytoplasm [GO:0005737]; membrane [GO:0016020]; nuclear envelope [GO:0005635]; nuclear inner membrane [GO:0005637]; nuclear membrane [GO:0031965]; nucleus [GO:0005634]
80.419	2.75882	-5.40623	Long-chain-fatty-acid--CoA ligase 3	ACSL3	endoplasmic reticulum [GO:0005783]; endoplasmic reticulum membrane [GO:0005789]; Golgi apparatus [GO:0005794]; lipid droplet [GO:0005811]; membrane [GO:0016020]; mitochondrial outer membrane [GO:0005741]; perinuclear region of cytoplasm [GO:0048471]; peroxisomal membrane [GO:0005778]; plasma membrane [GO:0005886]
12.538	1.10387	-5.40213	60S ribosomal protein L35a	RPL35A	cytoplasm [GO:0005737]; cytosol [GO:0005829]; cytosolic large ribosomal subunit [GO:0022625]; cytosolic ribosome [GO:0022626]; extracellular exosome [GO:0070062]; membrane [GO:0016020]; synapse [GO:0045202]
71.289	2.23498	-5.4014	ATP-binding cassette sub-family F member 2	ABCF2	membrane [GO:0016020]; plasma membrane [GO:0005886]
33.331	2.14635	-5.39442	Mitochondrial carrier homolog 2	MTCH2	membrane [GO:0016020]; mitochondrial outer membrane [GO:0005741]; mitochondrion [GO:0005739]; nucleus [GO:0005634]
12.441	0.92218	-5.39439	60S ribosomal protein L36a	RPL36A;RPL36A-HNRNPH2	cytosol [GO:0005829]; cytosolic large ribosomal subunit [GO:0022625]; cytosolic ribosome [GO:0022626]; endoplasmic reticulum [GO:0005783]; plasma membrane [GO:0005886]; ribosome [GO:0005840]
70.905	1.95661	-5.37532	Thioredoxin reductase 1, cytoplasmic	TXNRD1;GML	cytoplasm [GO:0005737]; cytosol [GO:0005829]; extracellular exosome [GO:0070062]; fibrillar center [GO:0001650]; mitochondrion [GO:0005739]; nucleoplasm [GO:0005654]
89.594	1.12665	-5.3717	E3 UFM1-protein ligase 1	UFL1	cytoplasm [GO:0005737]; cytosol [GO:0005829]; endoplasmic reticulum [GO:0005783]; endoplasmic reticulum membrane [GO:0005789]; membrane [GO:0016020]; mitochondrial outer membrane [GO:0005741]; neuron projection [GO:0043005]; nucleus [GO:0005634]; protein-containing complex [GO:0032991]; site of double-strand break [GO:0035861]
50.364	2.26723	-5.36854	28S ribosomal protein S30, mitochondrial	MRPS30	mitochondrial inner membrane [GO:0005743]; mitochondrial large ribosomal subunit [GO:0005762]; mitochondrion [GO:0005739]
59.256	1.85214	-5.36163	Glucose-6-phosphate 1-dehydrogenase	G6PD	centriolar satellite [GO:0034451]; cytoplasm [GO:0005737]; cytoplasmic side of plasma membrane [GO:0009898]; cytosol [GO:0005829]; extracellular exosome [GO:0070062]; intracellular membrane-bounded organelle [GO:0043231]; membrane [GO:0016020]
36.501	1.45403	-5.36049	Eukaryotic translation initiation factor 3 subunit I	EIF3I	cytosol [GO:0005829]; eukaryotic 43S preinitiation complex [GO:0016282]; eukaryotic 48S preinitiation complex [GO:0033290]; eukaryotic translation initiation factor 3 complex [GO:0005852]; eukaryotic translation initiation factor 3 complex, eIF3m [GO:0071541]; extracellular exosome [GO:0070062]; synapse [GO:0045202]
42.823	1.99567	-5.36038	Nucleosome assembly protein 1-like 4	NAP1L4	chromatin [GO:0000785]; cytoplasm [GO:0005737]; nucleus [GO:0005634]
14.285	3.08838	-5.35711	Programmed cell death protein 5	PDCD5	cytoplasm [GO:0005737]; cytosol [GO:0005829]; extracellular exosome [GO:0070062]; nucleus [GO:0005634]
53.836	1.84573	-5.34316	NADPH:adrenodoxin oxidoreductase, mitochondrial	FDXR	mitochondrial inner membrane [GO:0005743]; mitochondrial matrix [GO:0005759]; mitochondrion [GO:0005739]
20.776	1.26792	-5.34252	NADH dehydrogenase [ubiquinone] 1 beta subcomplex subunit 10	NDUFB10	mitochondrial inner membrane [GO:0005743]; mitochondrial matrix [GO:0005759]; mitochondrion [GO:0005739]
12.155	2.48223	-5.33956	Cytochrome c oxidase subunit 6A1, mitochondrial;Cytochrome c oxidase subunit 6A, mitochondrial	COX6A1;COX6A1P2	mitochondrial inner membrane [GO:0005743]; mitochondrial respiratory chain complex I [GO:0005747]
80.109	1.13547	-5.33061	Heat shock protein 75 kDa, mitochondrial	TRAP1	cell periphery [GO:0071944]; membrane [GO:0016020]; mitochondrial inner membrane [GO:0005743]; mitochondrial intermembrane space [GO:0005758]; mitochondrial matrix [GO:0005759]; mitochondrion [GO:0005739]; nucleoplasm [GO:0005654]
71.607	3.5229	-5.3304	Cell surface glycoprotein MUC18	MCAM	external side of plasma membrane [GO:0009897]; extracellular region [GO:0005576]; extracellular space [GO:0005615]; focal adhesion [GO:0005925]; plasma membrane [GO:0005886]
49.797	1.21546	-5.32149	Transducin beta-like protein 2	TBL2	endoplasmic reticulum [GO:0005783]; endoplasmic reticulum membrane [GO:0005789]
92.774	2.85759	-5.31971	Kinesin-like protein KIFC3	KIFC3	cytoplasm [GO:0005737]; microtubule [GO:0005874]
140.96	1.45766	-5.27928	ATP-dependent RNA helicase A	DHX9	actin cytoskeleton [GO:0015629]; centrosome [GO:0005813]; CRD-mediated mRNA stability complex [GO:0070937]; cytoplasm [GO:0005737]; cytoplasmic ribonucleoprotein granule [GO:0036464]; cytosol [GO:0005829]; membrane [GO:0016020]; nuclear body [GO:0016604]; nuclear stress granule [GO:0097165]; nucleolus [GO:0005730]; nucleoplasm [GO:0005654]; nucleus [GO:0005634]; perichromatin fibrils [GO:0005726]…
69.15	1.34526	-5.27637	Eukaryotic translation initiation factor 4B	EIF4B	cytosol [GO:0005829]; eukaryotic translation initiation factor 4F complex [GO:0016281]
16.532	2.96472	-5.27461	Cyclin-dependent kinase inhibitor 2A, isoforms 1/2/3	CDKN2A	cytoplasm [GO:0005737]; cytosol [GO:0005829]; nucleus [GO:0005634]; senescence-associated heterochromatin focus [GO:0035985]
55.01	1.2792	-5.27147	Large neutral amino acids transporter small subunit 1	SLC7A5	amino acid transport complex [GO:1990184]; apical plasma membrane [GO:0016324]; basal plasma membrane [GO:0009925]; basolateral plasma membrane [GO:0016323]; cytosol [GO:0005829]; external side of apical plasma membrane [GO:0098591]; extracellular exosome [GO:0070062]; intracellular membrane-bounded organelle [GO:0043231]; lysosomal membrane [GO:0005765]; membrane [GO:0016020]; microvillus membra…
32.852	2.10727	-5.27087	ADP/ATP translocase 2;ADP/ATP translocase 2, N-terminally processed	SLC25A5	membrane [GO:0016020]; mitochondrial inner membrane [GO:0005743]; mitochondrial nucleoid [GO:0042645]; mitochondrial permeability transition pore complex [GO:0005757]; mitochondrion [GO:0005739]; MMXD complex [GO:0071817]; nucleus [GO:0005634]; plasma membrane [GO:0005886]
27.692	2.36049	-5.26802	Thioredoxin-dependent peroxide reductase, mitochondrial	PRDX3	cytoplasm [GO:0005737]; cytosol [GO:0005829]; early endosome [GO:0005769]; intracellular membrane-bounded organelle [GO:0043231]; mitochondrial matrix [GO:0005759]; mitochondrion [GO:0005739]; nucleoplasm [GO:0005654]; plasma membrane [GO:0005886]; protein-containing complex [GO:0032991]
50.195	1.17956	-5.26549	Cysteine desulfurase, mitochondrial	NFS1	centrosome [GO:0005813]; cytoplasm [GO:0005737]; cytosol [GO:0005829]; iron-sulfur cluster assembly complex [GO:1990229]; mitochondrial iron-sulfur cluster assembly complex [GO:0099128]; mitochondrial matrix [GO:0005759]; mitochondrion [GO:0005739]; nucleoplasm [GO:0005654]; nucleus [GO:0005634]
97.169	1.28733	-5.26186	Importin subunit beta-1	KPNB1	cytosol [GO:0005829]; nuclear membrane [GO:0031965]; nucleoplasm [GO:0005654]
32.66	2.35721	-5.25463	Inorganic pyrophosphatase	PPA1	cytoplasm [GO:0005737]
36.112	1.50518	-5.25143	Eukaryotic translation initiation factor 2 subunit 1	EIF2S1	cytoplasmic stress granule [GO:0010494]; cytosol [GO:0005829]; eukaryotic 48S preinitiation complex [GO:0033290]; eukaryotic translation initiation factor 2 complex [GO:0005850]; extracellular exosome [GO:0070062]; glial limiting end-foot [GO:0097451]; membrane [GO:0016020]; nucleus [GO:0005634]; polysome [GO:0005844]; synapse [GO:0045202]; translation initiation ternary complex [GO:0044207]
85.182	1.49178	-5.23114	ATP-dependent 6-phosphofructokinase, muscle type	PFKM	6-phosphofructokinase complex [GO:0005945]; apical plasma membrane [GO:0016324]; cytosol [GO:0005829]; membrane [GO:0016020]; nucleus [GO:0005634]; sperm principal piece [GO:0097228]
17.49	1.77834	-5.2157	ATP synthase subunit delta, mitochondrial	ATP5D	mitochondrial inner membrane [GO:0005743]; mitochondrial matrix [GO:0005759]; mitochondrial proton-transporting ATP synthase complex [GO:0005753]; mitochondrial proton-transporting ATP synthase complex, catalytic sector F(1) [GO:0000275]; mitochondrion [GO:0005739]
67.454	1.59893	-5.21336	Mitochondrial import receptor subunit TOM70	TOMM70A	extracellular exosome [GO:0070062]; membrane [GO:0016020]; mitochondrial membrane [GO:0031966]; mitochondrial outer membrane [GO:0005741]; mitochondrial outer membrane translocase complex [GO:0005742]; mitochondrion [GO:0005739]; TOM complex [GO:0140596]
91.916	1.10119	-5.21125	Mannosyl-oligosaccharide glucosidase	MOGS	endoplasmic reticulum membrane [GO:0005789]
39.591	1.98182	-5.20684	Isocitrate dehydrogenase [NAD] subunit alpha, mitochondrial	IDH3A	mitochondrion [GO:0005739]
71.635	2.48606	-5.19791	Procollagen galactosyltransferase 1	COLGALT1	endoplasmic reticulum lumen [GO:0005788]; membrane [GO:0016020]
61.89	1.66202	-5.19301	Alpha-taxilin	TXLNA	cytoplasm [GO:0005737]; cytosol [GO:0005829]; extracellular region [GO:0005576]; membrane [GO:0016020]
18.431	2.09498	-5.18563	40S ribosomal protein S11	RPS11	cytoplasm [GO:0005737]; cytosol [GO:0005829]; cytosolic ribosome [GO:0022626]; cytosolic small ribosomal subunit [GO:0022627]; extracellular exosome [GO:0070062]; focal adhesion [GO:0005925]; membrane [GO:0016020]; nucleolus [GO:0005730]; nucleoplasm [GO:0005654]; ribosome [GO:0005840]; small-subunit processome [GO:0032040]; synapse [GO:0045202]
56.94	2.63383	-5.18555	UTP--glucose-1-phosphate uridylyltransferase	UGP2	cytoplasm [GO:0005737]; cytosol [GO:0005829]; extracellular exosome [GO:0070062]; nucleus [GO:0005634]
17.149	5.43195	-5.18444	Nucleoside diphosphate kinase A	NME1	cytoplasm [GO:0005737]; cytosol [GO:0005829]; extracellular exosome [GO:0070062]; nucleus [GO:0005634]
57.861	1.17756	-5.17807	Importin subunit alpha-1	KPNA2;POU2F2	cytosol [GO:0005829]; nucleoplasm [GO:0005654]
73.747	1.31536	-5.17363	Kinesin-like protein KIFC1	KIFC1	centrosome [GO:0005813]; early endosome [GO:0005769]; kinesin complex [GO:0005871]; membrane [GO:0016020]; microtubule [GO:0005874]; microtubule organizing center [GO:0005815]; mitotic spindle [GO:0072686]; nucleus [GO:0005634]
16.648	3.19688	-5.14616	Prefoldin subunit 2	PFDN2	cytoplasm [GO:0005737]; cytosol [GO:0005829]; mitochondrion [GO:0005739]; nucleus [GO:0005634]; prefoldin complex [GO:0016272]; protein folding chaperone complex [GO:0101031]; RPAP3/R2TP/prefoldin-like complex [GO:1990062]
19.206	1.18555	-5.1413	Thioredoxin domain-containing protein 12	TXNDC12	endoplasmic reticulum [GO:0005783]; endoplasmic reticulum lumen [GO:0005788]
91.35	2.15958	-5.13732	AP-1 complex subunit gamma-1	AP1G1	AP-1 adaptor complex [GO:0030121]; clathrin-coated pit [GO:0005905]; clathrin-coated vesicle [GO:0030136]; clathrin-coated vesicle membrane [GO:0030665]; cytoplasm [GO:0005737]; cytoplasmic vesicle membrane [GO:0030659]; cytosol [GO:0005829]; early endosome [GO:0005769]; Golgi apparatus [GO:0005794]; Golgi membrane [GO:0000139]; intracellular membrane-bounded organelle [GO:0043231]; lysosomal mem…
124.34	1.4134	-5.13384	Regulator of nonsense transcripts 1	UPF1	chromatin [GO:0000785]; chromosome, telomeric region [GO:0000781]; cytoplasm [GO:0005737]; cytosol [GO:0005829]; exon-exon junction complex [GO:0035145]; nucleoplasm [GO:0005654]; nucleus [GO:0005634]; P-body [GO:0000932]; perinuclear region of cytoplasm [GO:0048471]; supraspliceosomal complex [GO:0044530]
24.593	1.71608	-5.13368	Vesicle-trafficking protein SEC22b	SEC22B	endoplasmic reticulum membrane [GO:0005789]; endoplasmic reticulum-Golgi intermediate compartment [GO:0005793]; endoplasmic reticulum-Golgi intermediate compartment membrane [GO:0033116]; ER to Golgi transport vesicle membrane [GO:0012507]; Golgi membrane [GO:0000139]; melanosome [GO:0042470]; phagocytic vesicle membrane [GO:0030670]; SNARE complex [GO:0031201]; transport vesicle [GO:0030133]
20.505	4.4757	-5.1286	Vacuolar protein sorting-associated protein 29	VPS29	cytosol [GO:0005829]; early endosome [GO:0005769]; endosome [GO:0005768]; endosome membrane [GO:0010008]; intracellular membrane-bounded organelle [GO:0043231]; late endosome [GO:0005770]; retromer complex [GO:0030904]; retromer, cargo-selective complex [GO:0030906]
79.975	1.21549	-5.12247	Ensconsin	MAP7	axon [GO:0030424]; basolateral plasma membrane [GO:0016323]; cytosol [GO:0005829]; microtubule [GO:0005874]; microtubule associated complex [GO:0005875]; microtubule cytoskeleton [GO:0015630]; perinuclear region of cytoplasm [GO:0048471]
49.973	3.48029	-5.11717	Ribonuclease inhibitor	RNH1	angiogenin-PRI complex [GO:0032311]; cytosol [GO:0005829]; extracellular exosome [GO:0070062]; lamellipodium [GO:0030027]; nucleoplasm [GO:0005654]; plasma membrane [GO:0005886]
59.58	2.65506	-5.10743	Probable ATP-dependent RNA helicase DDX28	DDX28	cytosol [GO:0005829]; mitochondrial nucleoid [GO:0042645]; mitochondrion [GO:0005739]; nucleolus [GO:0005730]; nucleoplasm [GO:0005654]; ribonucleoprotein granule [GO:0035770]
23.658	3.71121	-5.10631	Ras-related protein Rab-5A	RAB5A	actin cytoskeleton [GO:0015629]; axon [GO:0030424]; axon terminus [GO:0043679]; clathrin-coated endocytic vesicle membrane [GO:0030669]; cytoplasm [GO:0005737]; cytoplasmic side of early endosome membrane [GO:0098559]; cytosol [GO:0005829]; dendrite [GO:0030425]; early endosome [GO:0005769]; early endosome membrane [GO:0031901]; early phagosome [GO:0032009]; endomembrane system [GO:0012505]; endo…
66.228	1.79725	-5.07552	Atlastin-2	ATL2	endoplasmic reticulum [GO:0005783]; endoplasmic reticulum tubular network membrane [GO:0098826]; membrane [GO:0016020]
28.302	1.27905	-5.07467	14-3-3 protein gamma;14-3-3 protein gamma, N-terminally processed	YWHAG	cytoplasm [GO:0005737]; cytosol [GO:0005829]; extracellular exosome [GO:0070062]; focal adhesion [GO:0005925]; membrane [GO:0016020]; presynapse [GO:0098793]
112.89	1.10032	-5.07278	Sodium/potassium-transporting ATPase subunit alpha-1	ATP1A1	apical plasma membrane [GO:0016324]; axon [GO:0030424]; basolateral plasma membrane [GO:0016323]; endoplasmic reticulum [GO:0005783]; extracellular exosome [GO:0070062]; extracellular vesicle [GO:1903561]; Golgi apparatus [GO:0005794]; lateral plasma membrane [GO:0016328]; melanosome [GO:0042470]; membrane [GO:0016020]; membrane raft [GO:0045121]; organelle membrane [GO:0031090]; photoreceptor in…
12.855	1.27976	-5.07056	Tubulin-specific chaperone A	TBCA	cytoplasm [GO:0005737]; microtubule [GO:0005874]; microtubule cytoskeleton [GO:0015630]; nucleolus [GO:0005730]
51.901	2.62473	-5.06188	Adenylyl cyclase-associated protein 1;Adenylyl cyclase-associated protein	CAP1	azurophil granule lumen [GO:0035578]; cortical actin cytoskeleton [GO:0030864]; cytoplasm [GO:0005737]; extracellular exosome [GO:0070062]; extracellular region [GO:0005576]; focal adhesion [GO:0005925]; plasma membrane [GO:0005886]
30.54	1.30907	-5.05303	Peroxiredoxin-4	PRDX4	azurophil granule lumen [GO:0035578]; cortical actin cytoskeleton [GO:0030864]; cytoplasm [GO:0005737]; extracellular exosome [GO:0070062]; extracellular region [GO:0005576]; focal adhesion [GO:0005925]; plasma membrane [GO:0005886]
38.287	1.41447	-5.04979	Secretory carrier-associated membrane protein 3	SCAMP3	cytosol [GO:0005829]; endoplasmic reticulum [GO:0005783]; extracellular exosome [GO:0070062]; extracellular region [GO:0005576]; ficolin-1-rich granule lumen [GO:1904813]; nucleus [GO:0005634]; secretory granule lumen [GO:0034774]
45.664	1.1115	-5.03522	Guanine nucleotide-binding protein G(s) subunit alpha isoforms short;Guanine nucleotide-binding protein G(s) subunit alpha isoforms XLas	GNAS	cytoplasm [GO:0005737]; cytosol [GO:0005829]; extracellular exosome [GO:0070062]; heterotrimeric G-protein complex [GO:0005834]; membrane [GO:0016020]; plasma membrane [GO:0005886]; trans-Golgi network membrane [GO:0032588]
119.52	1.36775	-5.02614	Importin-7	IPO7	cytosol [GO:0005829]; membrane [GO:0016020]; nuclear envelope [GO:0005635]; nuclear pore [GO:0005643]; nucleoplasm [GO:0005654]
48.991	1.14404	-5.0257	Spliceosome RNA helicase DDX39B	DDX39B;hCG_2005638	cytoplasm [GO:0005737]; nuclear speck [GO:0016607]; nucleoplasm [GO:0005654]; nucleus [GO:0005634]; spliceosomal complex [GO:0005681]; transcription export complex [GO:0000346]; U4 snRNP [GO:0005687]; U6 snRNP [GO:0005688]
10.275	0.972565	-5.0197	60S ribosomal protein L37a	RPL37A	cytoplasm [GO:0005737]; cytosol [GO:0005829]; cytosolic large ribosomal subunit [GO:0022625]; cytosolic ribosome [GO:0022626]; extracellular exosome [GO:0070062]; focal adhesion [GO:0005925]; nucleus [GO:0005634]; synapse [GO:0045202]
33.665	1.07202	-5.01848	Transformer-2 protein homolog beta	TRA2B	nuclear inner membrane [GO:0005637]; nucleoplasm [GO:0005654]; nucleus [GO:0005634]; protein-containing complex [GO:0032991]; spliceosomal complex [GO:0005681]
20.683	1.38682	-5.01346	39S ribosomal protein L11, mitochondrial	MRPL11	mitochondrial inner membrane [GO:0005743]; mitochondrial large ribosomal subunit [GO:0005762]; mitochondrial ribosome [GO:0005761]; mitochondrion [GO:0005739]
82.704	1.77852	-4.99536	X-ray repair cross-complementing protein 5	XRCC5	chromosome, telomeric region [GO:0000781]; cytosol [GO:0005829]; DNA-dependent protein kinase complex [GO:0070418]; DNA-dependent protein kinase-DNA ligase 4 complex [GO:0005958]; extracellular region [GO:0005576]; Ku70:Ku80 complex [GO:0043564]; membrane [GO:0016020]; nonhomologous end joining complex [GO:0070419]; nuclear telomere cap complex [GO:0000783]; nucleolus [GO:0005730]; nucleoplasm [G…
52.743	2.40231	-4.99381	Serine palmitoyltransferase 1	SPTLC1	endoplasmic reticulum [GO:0005783]; endoplasmic reticulum membrane [GO:0005789]; serine C-palmitoyltransferase complex [GO:0017059]; SPOTS complex [GO:0035339]
129.93	1.05002	-4.99127	Reticulon-4;Reticulon	RTN4	anchoring junction [GO:0070161]; cell junction [GO:0030054]; endoplasmic reticulum [GO:0005783]; endoplasmic reticulum membrane [GO:0005789]; endoplasmic reticulum tubular network [GO:0071782]; endoplasmic reticulum tubular network membrane [GO:0098826]; glutamatergic synapse [GO:0098978]; neuron projection [GO:0043005]; nuclear envelope [GO:0005635]; plasma membrane [GO:0005886]; postsynaptic de…
158.64	1.14269	-4.99009	Eukaryotic translation initiation factor 4 gamma 1	EIF4G1	cytoplasm [GO:0005737]; cytoplasmic stress granule [GO:0010494]; cytosol [GO:0005829]; eukaryotic translation initiation factor 4F complex [GO:0016281]; membrane [GO:0016020]; nucleus [GO:0005634]; postsynapse [GO:0098794]; ribosome [GO:0005840]
63.48	1.16274	-4.98826	Insulin-like growth factor 2 mRNA-binding protein 1	IGF2BP1	CRD-mediated mRNA stability complex [GO:0070937]; cytoplasm [GO:0005737]; cytoplasmic stress granule [GO:0010494]; cytosol [GO:0005829]; dendritic spine [GO:0043197]; filopodium [GO:0030175]; growth cone [GO:0030426]; lamellipodium [GO:0030027]; neuronal cell body [GO:0043025]; nucleoplasm [GO:0005654]; nucleus [GO:0005634]; P-body [GO:0000932]; perinuclear region of cytoplasm [GO:0048471]; ribon…
38.036	0.808003	-4.98611	Magnesium transporter protein 1	MAGT1	azurophil granule membrane [GO:0035577]; endoplasmic reticulum [GO:0005783]; endoplasmic reticulum membrane [GO:0005789]; membrane [GO:0016020]; oligosaccharyltransferase complex [GO:0008250]; plasma membrane [GO:0005886]
265.55	2.58818	-4.96932	Acetyl-CoA carboxylase 1;Biotin carboxylase	ACACA	actin cytoskeleton [GO:0015629]; cytosol [GO:0005829]; fibrillar center [GO:0001650]; mitochondrion [GO:0005739]
16.832	1.39673	-4.96801	Eukaryotic translation initiation factor 5A-1	EIF5A	endoplasmic reticulum membrane [GO:0005789]
40.556	1.89367	-4.96673	Replication factor C subunit 3	RFC3	Ctf18 RFC-like complex [GO:0031390]; DNA replication factor C complex [GO:0005663]; nucleoplasm [GO:0005654]; nucleus [GO:0005634]
85.595	1.7925	-4.96185	ATP-dependent 6-phosphofructokinase, platelet type	PFKP	6-phosphofructokinase complex [GO:0005945]; cytoplasm [GO:0005737]; cytosol [GO:0005829]; extracellular exosome [GO:0070062]; membrane [GO:0016020]; nucleus [GO:0005634]
74.175	1.00106	-4.95728	Calcium-binding mitochondrial carrier protein Aralar2	SLC25A13	mitochondrial inner membrane [GO:0005743]; mitochondrion [GO:0005739]; plasma membrane [GO:0005886]
22.006	1.46011	-4.95719	Rho-related GTP-binding protein RhoC	RHOC	cleavage furrow [GO:0032154]; cytosol [GO:0005829]; endoplasmic reticulum membrane [GO:0005789]; extracellular exosome [GO:0070062]; neuron projection [GO:0043005]; nucleus [GO:0005634]; plasma membrane [GO:0005886]; stereocilium [GO:0032420]
94.33	1.48523	-4.94823	Heat shock 70 kDa protein 4	HSPA4	cytosol [GO:0005829]; extracellular exosome [GO:0070062]; mitochondrion [GO:0005739]; nucleus [GO:0005634]
52.948	0.995402	-4.94603	Epoxide hydrolase 1	EPHX1	endoplasmic reticulum membrane [GO:0005789]
60.13	3.02931	-4.94558	Copine-3	CPNE3	azurophil granule membrane [GO:0035577]; cell junction [GO:0030054]; cytoplasm [GO:0005737]; cytosol [GO:0005829]; extracellular exosome [GO:0070062]; focal adhesion [GO:0005925]; mitochondrion [GO:0005739]; nucleolus [GO:0005730]; nucleoplasm [GO:0005654]; nucleus [GO:0005634]; plasma membrane [GO:0005886]
98.428	0.99465	-4.94394	MAP7 domain-containing protein 3	MAP7D3	cytoplasm [GO:0005737]; membrane [GO:0016020]; microtubule cytoskeleton [GO:0015630]; spindle [GO:0005819]
21.634	1.78679	-4.94077	60S ribosomal protein L18	RPL18	ribonucleoprotein complex [GO:1990904]; ribosome [GO:0005840]; rough endoplasmic reticulum [GO:0005791]
16.131	3.89637	-4.93942	PDZ domain-containing protein 11	PDZD11	adherens junction [GO:0005912]; basolateral plasma membrane [GO:0016323]; cell-cell junction [GO:0005911]; cytosol [GO:0005829]; extracellular region [GO:0005576]; pore complex [GO:0046930]; presynapse [GO:0098793]; synapse [GO:0045202]
34.482	1.23484	-4.93716	Coatomer subunit epsilon	COPE	COPI vesicle coat [GO:0030126]; cytosol [GO:0005829]; endoplasmic reticulum membrane [GO:0005789]; Golgi apparatus [GO:0005794]; Golgi membrane [GO:0000139]; nucleoplasm [GO:0005654]; transport vesicle [GO:0030133]
37.512	1.25731	-4.93065	Serine/threonine-protein phosphatase PP1-alpha catalytic subunit;Serine/threonine-protein phosphatase	PPP1CA	adherens junction [GO:0005912]; cytoplasm [GO:0005737]; cytosol [GO:0005829]; dendritic spine [GO:0043197]; extracellular exosome [GO:0070062]; glutamatergic synapse [GO:0098978]; glycogen granule [GO:0042587]; nucleolus [GO:0005730]; nucleoplasm [GO:0005654]; nucleus [GO:0005634]; perikaryon [GO:0043204]; plasma membrane [GO:0005886]; presynapse [GO:0098793]; PTW/PP1 phosphatase complex [GO:0072…
34.905	3.37957	-4.92961	Transmembrane protein 165	TMEM165	cis-Golgi network membrane [GO:0033106]; endosome membrane [GO:0010008]; Golgi apparatus [GO:0005794]; Golgi membrane [GO:0000139]; intracellular membrane-bounded organelle [GO:0043231]; lysosomal membrane [GO:0005765]; trans-Golgi network membrane [GO:0032588]
32.85	2.63044	-4.92769	Tropomyosin beta chain;Tropomyosin alpha-1 chain	TPM2;TPM1	actin cytoskeleton [GO:0015629]; actin filament [GO:0005884]; cytosol [GO:0005829]; muscle thin filament tropomyosin [GO:0005862]
22.837	2.67178	-4.92728	Ras-related protein Rab-9A	RAB9A	cytosol [GO:0005829]; endoplasmic reticulum membrane [GO:0005789]; extracellular exosome [GO:0070062]; Golgi membrane [GO:0000139]; late endosome [GO:0005770]; lysosome [GO:0005764]; melanosome [GO:0042470]; phagocytic vesicle [GO:0045335]; phagocytic vesicle membrane [GO:0030670]; plasma membrane [GO:0005886]; trans-Golgi network membrane [GO:0032588]; transport vesicle [GO:0030133]
88.414	2.9047	-4.92024	Integrin beta-1	ITGB1	cell surface [GO:0009986]; cerebellar climbing fiber to Purkinje cell synapse [GO:0150053]; cleavage furrow [GO:0032154]; cytoplasm [GO:0005737]; dendritic spine [GO:0043197]; endosome membrane [GO:0010008]; external side of plasma membrane [GO:0009897]; extracellular exosome [GO:0070062]; filopodium [GO:0030175]; focal adhesion [GO:0005925]; glial cell projection [GO:0097386]; integrin alpha1-be…
42.592	1.23407	-4.91762	Flap endonuclease 1	FEN1	chromosome, telomeric region [GO:0000781]; membrane [GO:0016020]; mitochondrion [GO:0005739]; nucleolus [GO:0005730]; nucleoplasm [GO:0005654]; nucleus [GO:0005634]; protein-containing complex [GO:0032991]
36.091	0.929289	-4.91518	ELAV-like protein 1	ELAVL1	cytoplasm [GO:0005737]; ribonucleoprotein complex [GO:1990904]
70.311	1.82866	-4.91411	Very long-chain acyl-CoA synthetase	SLC27A2	cytosol [GO:0005829]; endoplasmic reticulum [GO:0005783]; endoplasmic reticulum lumen [GO:0005788]; endoplasmic reticulum membrane [GO:0005789]; extracellular exosome [GO:0070062]; peroxisomal membrane [GO:0005778]; plasma membrane [GO:0005886]; specific granule membrane [GO:0035579]
69.842	1.36201	-4.91216	X-ray repair cross-complementing protein 6	XRCC6	chromosome, telomeric region [GO:0000781]; cytosol [GO:0005829]; DNA-dependent protein kinase complex [GO:0070418]; DNA-dependent protein kinase-DNA ligase 4 complex [GO:0005958]; extracellular region [GO:0005576]; ficolin-1-rich granule lumen [GO:1904813]; Ku70:Ku80 complex [GO:0043564]; membrane [GO:0016020]; nonhomologous end joining complex [GO:0070419]; nuclear telomere cap complex [GO:00007…
15.396	2.54642	-4.90954	Probable hydrolase PNKD	PNKD	membrane [GO:0016020]; mitochondrion [GO:0005739]; nucleus [GO:0005634]; presynaptic cytosol [GO:0099523]
50.976	1.40515	-4.90501	Heterogeneous nuclear ribonucleoprotein K	HNRNPK	catalytic step 2 spliceosome [GO:0071013]; cell projection [GO:0042995]; chromatin [GO:0000785]; cytoplasm [GO:0005737]; cytoplasmic stress granule [GO:0010494]; extracellular exosome [GO:0070062]; focal adhesion [GO:0005925]; membrane [GO:0016020]; nucleoplasm [GO:0005654]; nucleus [GO:0005634]; podosome [GO:0002102]; ribonucleoprotein complex [GO:1990904]
73.912	2.96114	-4.89638	Kinetochore protein NDC80 homolog	NDC80	centrosome [GO:0005813]; chromosome, centromeric region [GO:0000775]; cytosol [GO:0005829]; kinetochore [GO:0000776]; membrane [GO:0016020]; Ndc80 complex [GO:0031262]; nucleoplasm [GO:0005654]; nucleus [GO:0005634]; outer kinetochore [GO:0000940]
70.729	0.90913	-4.88597	Phosphoenolpyruvate carboxykinase [GTP], mitochondrial	PCK2	cytosol [GO:0005829]; mitochondrial matrix [GO:0005759]; mitochondrion [GO:0005739]
133.01	2.06349	-4.88238	Protein transport protein Sec31A	SEC31A	COPII vesicle coat [GO:0030127]; COPII-coated ER to Golgi transport vesicle [GO:0030134]; cytoplasm [GO:0005737]; cytosol [GO:0005829]; endoplasmic reticulum [GO:0005783]; endoplasmic reticulum exit site [GO:0070971]; endoplasmic reticulum membrane [GO:0005789]; ER to Golgi transport vesicle membrane [GO:0012507]; intracellular membrane-bounded organelle [GO:0043231]; perinuclear region of cytopl…
32.816	1.67566	-4.87926	Enoyl-CoA delta isomerase 1, mitochondrial	ECI1;DCI	mitochondrial matrix [GO:0005759]; mitochondrion [GO:0005739]
26.352	1.5679	-4.87911	3-beta-hydroxysteroid-Delta(8),Delta(7)-isomerase	EBP	cytoplasmic vesicle [GO:0031410]; endoplasmic reticulum [GO:0005783]; endoplasmic reticulum membrane [GO:0005789]; nuclear envelope [GO:0005635]; nuclear membrane [GO:0031965]
67.993	1.11531	-4.87585	4F2 cell-surface antigen heavy chain	SLC3A2	nucleoplasm [GO:0005654]; plasma membrane [GO:0005886]
51.712	1.53373	-4.86693	Citrate synthase, mitochondrial;Citrate synthase	CS	mitochondrial matrix [GO:0005759]; mitochondrion [GO:0005739]
83.586	1.29106	-4.86381	Cytoskeleton-associated protein 2-like	CKAP2L	centrosome [GO:0005813]; cytosol [GO:0005829]; microtubule cytoskeleton [GO:0015630]; mitotic spindle [GO:0072686]; spindle pole [GO:0000922]
49.203	2.11397	-4.85434	26S protease regulatory subunit 6A	PSMC3	nucleus [GO:0005634]; proteasome complex [GO:0000502]
12.254	1.38619	-4.85082	60S ribosomal protein L36	RPL36	cytoplasm [GO:0005737]; cytosol [GO:0005829]; cytosolic large ribosomal subunit [GO:0022625]; cytosolic ribosome [GO:0022626]; membrane [GO:0016020]; nucleolus [GO:0005730]; synapse [GO:0045202]
42.644	3.49569	-4.84779	Creatine kinase B-type	CKB	cytoplasm [GO:0005737]
132.6	1.03494	-4.84564	Tubulin-specific chaperone D	TBCD	adherens junction [GO:0005912]; bicellular tight junction [GO:0005923]; centrosome [GO:0005813]; cytoplasm [GO:0005737]; lateral plasma membrane [GO:0016328]; microtubule [GO:0005874]
101.11	1.12338	-4.83933	Methionine--tRNA ligase, cytoplasmic	MARS	aminoacyl-tRNA synthetase multienzyme complex [GO:0017101]; cytoplasm [GO:0005737]; cytosol [GO:0005829]; extracellular exosome [GO:0070062]; membrane [GO:0016020]; nucleolus [GO:0005730]
42.183	1.17207	-4.83557	Isocitrate dehydrogenase [NAD] subunit beta, mitochondrial	IDH3B	mitochondrial isocitrate dehydrogenase complex (NAD+) [GO:0005962]; mitochondrial matrix [GO:0005759]; mitochondrion [GO:0005739]; nucleus [GO:0005634]
20.713	1.27795	-4.83253	Cancer-related nucleoside-triphosphatase	NTPCR	membrane [GO:0016020]
83.393	1.77258	-4.82692	Prolyl 3-hydroxylase 1	LEPRE1	cytosol [GO:0005829]; extracellular exosome [GO:0070062]
83.434	1.2957	-4.82554	Threonine--tRNA ligase, cytoplasmic	TARS	cytosol [GO:0005829]; extracellular exosome [GO:0070062]
32.513	2.449	-4.82037	Transmembrane protein 41B	TMEM41B	endoplasmic reticulum membrane [GO:0005789]; mitochondria-associated endoplasmic reticulum membrane [GO:0044233]
38.632	1.73245	-4.81879	39S ribosomal protein L3, mitochondrial	MRPL3	ribonucleoprotein complex [GO:1990904]; ribosome [GO:0005840]
9.4771	1.9797	-4.81539	40S ribosomal protein S27-like;40S ribosomal protein S27	RPS27L	ribonucleoprotein complex [GO:1990904]; ribosome [GO:0005840]
93.884	0.90352	-4.80083	ATP-binding cassette sub-family B member 6, mitochondrial	ABCB6	ATP-binding cassette (ABC) transporter complex [GO:0043190]; cytosol [GO:0005829]; early endosome membrane [GO:0031901]; endolysosome membrane [GO:0036020]; endoplasmic reticulum [GO:0005783]; endoplasmic reticulum membrane [GO:0005789]; endosome [GO:0005768]; extracellular exosome [GO:0070062]; Golgi apparatus [GO:0005794]; Golgi membrane [GO:0000139]; lysosomal membrane [GO:0005765]; melanosome…
59.62	1.05788	-4.79593	T-complex protein 1 subunit theta	CCT8	azurophil granule lumen [GO:0035578]; cell body [GO:0044297]; centrosome [GO:0005813]; chaperonin-containing T-complex [GO:0005832]; cilium [GO:0005929]; cytoplasm [GO:0005737]; cytosol [GO:0005829]; extracellular exosome [GO:0070062]; extracellular region [GO:0005576]; ficolin-1-rich granule lumen [GO:1904813]; intermediate filament cytoskeleton [GO:0045111]; microtubule [GO:0005874]; nucleoplas…
90.069	2.15019	-4.79371	Ribonucleoside-diphosphate reductase large subunit	RRM1	cytosol [GO:0005829]
61.332	1.84385	-4.7821	Methylcrotonoyl-CoA carboxylase beta chain, mitochondrial	MCCC2	3-methylcrotonyl-CoA carboxylase complex, mitochondrial [GO:0002169]; cytosol [GO:0005829]; methylcrotonoyl-CoA carboxylase complex [GO:1905202]; mitochondrial matrix [GO:0005759]; mitochondrion [GO:0005739]
42.293	2.47354	-4.77285	Beta-centractin	ACTR1B	centrosome [GO:0005813]; cytoplasm [GO:0005737]; cytosol [GO:0005829]; dynactin complex [GO:0005869]; extracellular exosome [GO:0070062]; extracellular region [GO:0005576]; ficolin-1-rich granule lumen [GO:1904813]; membrane [GO:0016020]; microtubule cytoskeleton [GO:0015630]; secretory granule lumen [GO:0034774]
156.27	0.876168	-4.76605	Kinectin	KTN1	endoplasmic reticulum [GO:0005783]; endoplasmic reticulum lumen [GO:0005788]; endoplasmic reticulum membrane [GO:0005789]; membrane [GO:0016020]; plasma membrane [GO:0005886]
30.243	1.3258	-4.76433	39S ribosomal protein L9, mitochondrial	MRPL9	mitochondrial inner membrane [GO:0005743]; mitochondrial large ribosomal subunit [GO:0005762]; mitochondrial ribosome [GO:0005761]; mitochondrion [GO:0005739]
34.333	3.38898	-4.76172	Actin-related protein 2/3 complex subunit 2	ARPC2	actin cytoskeleton [GO:0015629]; Arp2/3 protein complex [GO:0005885]; cytosol [GO:0005829]; endosome [GO:0005768]; extracellular exosome [GO:0070062]; focal adhesion [GO:0005925]; glutamatergic synapse [GO:0098978]; lamellipodium [GO:0030027]; muscle cell projection membrane [GO:0036195]; neuron projection [GO:0043005]; nucleoplasm [GO:0005654]; nucleus [GO:0005634]; site of double-strand break […
100.2	1.25789	-4.76172	26S proteasome non-ATPase regulatory subunit 2	PSMD2	cytosol [GO:0005829]; extracellular exosome [GO:0070062]; extracellular region [GO:0005576]; ficolin-1-rich granule lumen [GO:1904813]; membrane [GO:0016020]; nucleoplasm [GO:0005654]; nucleus [GO:0005634]; proteasome accessory complex [GO:0022624]; proteasome complex [GO:0000502]; proteasome regulatory particle [GO:0005838]; proteasome regulatory particle, base subcomplex [GO:0008540]; proteasom…
80.595	1.90971	-4.76069	La-related protein 4	LARP4	cytoplasmic stress granule [GO:0010494]; cytosol [GO:0005829]; membrane [GO:0016020]
66.69	2.33941	-4.76064	CTP synthase 1	CTPS1	cytoophidium [GO:0097268]; cytoplasm [GO:0005737]; cytosol [GO:0005829]; membrane [GO:0016020]
18.023	1.8465	-4.76036	Mitochondrial import inner membrane translocase subunit Tim17-A	TIMM17A	mitochondrial inner membrane [GO:0005743]; mitochondrion [GO:0005739]; nucleoplasm [GO:0005654]; TIM23 mitochondrial import inner membrane translocase complex [GO:0005744]
33.429	1.10754	-4.75515	Thiosulfate sulfurtransferase	TST	extracellular space [GO:0005615]; mitochondrial matrix [GO:0005759]; mitochondrion [GO:0005739]
67.819	4.10871	-4.7551	Moesin	MSN	adherens junction [GO:0005912]; apical part of cell [GO:0045177]; apical plasma membrane [GO:0016324]; basolateral plasma membrane [GO:0016323]; blood microparticle [GO:0072562]; cell periphery [GO:0071944]; cell surface [GO:0009986]; cytoplasm [GO:0005737]; cytoskeleton [GO:0005856]; cytosol [GO:0005829]; extracellular exosome [GO:0070062]; extracellular space [GO:0005615]; filopodium [GO:003017…
90.932	1.08901	-4.75463	Putative pre-mRNA-splicing factor ATP-dependent RNA helicase DHX15	DHX15	cytosol [GO:0005829]; nuclear body [GO:0016604]; nucleoplasm [GO:0005654]
87.343	1.4342	-4.75289	Nucleolar RNA helicase 2	DDX21	B-WICH complex [GO:0110016]; chromosome [GO:0005694]; cytosol [GO:0005829]; membrane [GO:0016020]; mitochondrion [GO:0005739]; nucleolus [GO:0005730]; nucleoplasm [GO:0005654]
170.59	1.63651	-4.74841	Bifunctional glutamate/proline--tRNA ligase;Glutamate--tRNA ligase;Proline--tRNA ligase	EPRS	aminoacyl-tRNA synthetase multienzyme complex [GO:0017101]; cytoplasm [GO:0005737]; cytosol [GO:0005829]; GAIT complex [GO:0097452]; membrane [GO:0016020]; plasma membrane [GO:0005886]; ribonucleoprotein complex [GO:1990904]
52.488	2.33405	-4.74709	DnaJ homolog subfamily A member 3, mitochondrial	DNAJA3	cytoplasm [GO:0005737]; cytoplasmic side of plasma membrane [GO:0009898]; cytosol [GO:0005829]; intracellular membrane-bounded organelle [GO:0043231]; mitochondrial matrix [GO:0005759]; mitochondrial nucleoid [GO:0042645]; mitochondrion [GO:0005739]; neuromuscular junction [GO:0031594]; nucleus [GO:0005634]; postsynaptic membrane [GO:0045211]
146.67	1.44373	-4.74088	Clustered mitochondria protein homolog	CLUH	cytoplasm [GO:0005737]
8.6961	2.26449	-4.7387	Small integral membrane protein 4	SMIM4	signal peptidase complex [GO:0005787]
25.003	1.36	-4.73615	Signal peptidase complex subunit 2	SPCS2	signal peptidase complex [GO:0005787]
48.337	1.02694	-4.73458	G2/mitotic-specific cyclin-B1	CCNB1	centrosome [GO:0005813]; cyclin B1-CDK1 complex [GO:0097125]; cytoplasm [GO:0005737]; cytosol [GO:0005829]; membrane [GO:0016020]; mitochondrial matrix [GO:0005759]; nucleoplasm [GO:0005654]; nucleus [GO:0005634]; outer kinetochore [GO:0000940]; spindle pole [GO:0000922]
43.786	1.49814	-4.73268	Proliferation-associated protein 2G4	PA2G4	azurophil granule lumen [GO:0035578]; cytoplasm [GO:0005737]; extracellular exosome [GO:0070062]; extracellular region [GO:0005576]; membrane [GO:0016020]; nucleolus [GO:0005730]; nucleus [GO:0005634]; ribonucleoprotein complex [GO:1990904]
54.231	1.38539	-4.72975	Non-POU domain-containing octamer-binding protein	NONO	chromosome [GO:0005694]; fibrillar center [GO:0001650]; membrane [GO:0016020]; nuclear matrix [GO:0016363]; nuclear speck [GO:0016607]; nucleoplasm [GO:0005654]; nucleus [GO:0005634]; paraspeckles [GO:0042382]; RNA polymerase II transcription regulator complex [GO:0090575]
121.36	1.0168	-4.72247	POTE ankyrin domain family member E;POTE ankyrin domain family member F;POTE ankyrin domain family member I;POTE ankyrin domain family member J	POTEE;POTEF;POTEI;POTEJ	actin filament [GO:0005884]; axon [GO:0030424]; blood microparticle [GO:0072562]; cytoplasm [GO:0005737]; extracellular exosome [GO:0070062]; extracellular space [GO:0005615]; membrane [GO:0016020]; NuA4 histone acetyltransferase complex [GO:0035267]; synapse [GO:0045202]
55.4	2.33396	-4.7217	Protein FAM98A	FAM98A	cytoplasm [GO:0005737]; nucleus [GO:0005634]; tRNA-splicing ligase complex [GO:0072669]
292.28	1.95136	-4.72076	Probable ubiquitin carboxyl-terminal hydrolase FAF-X	USP9X	centrosome [GO:0005813]; cilium [GO:0005929]; cytoplasm [GO:0005737]; cytosol [GO:0005829]; growth cone [GO:0030426]; membrane [GO:0016020]; nucleus [GO:0005634]
53.198	1.5663	-4.71912	Tyrosine--tRNA ligase, mitochondrial	YARS2	cytosol [GO:0005829]; mitochondrial matrix [GO:0005759]; mitochondrion [GO:0005739]; nuclear body [GO:0016604]
114.53	1.07944	-4.71842	Ubiquitin-associated protein 2-like	UBAP2L	chromosome [GO:0005694]; cytoplasm [GO:0005737]; cytoplasmic stress granule [GO:0010494]; nucleus [GO:0005634]; PcG protein complex [GO:0031519]
59.75	1.22723	-4.71425	ATP synthase subunit alpha, mitochondrial	ATP5A1	cell surface [GO:0009986]; extracellular exosome [GO:0070062]; membrane [GO:0016020]; membrane raft [GO:0045121]; mitochondrial inner membrane [GO:0005743]; mitochondrial matrix [GO:0005759]; mitochondrial proton-transporting ATP synthase complex [GO:0005753]; mitochondrial proton-transporting ATP synthase, catalytic core [GO:0005754]; mitochondrion [GO:0005739]; plasma membrane [GO:0005886]; pro…
228.86	1.79067	-4.71257	Protein PRRC2A	PRRC2A	cytosol [GO:0005829]; extracellular exosome [GO:0070062]; membrane [GO:0016020]; nucleoplasm [GO:0005654]; plasma membrane [GO:0005886]
18.491	0.974824	-4.70489	ATP synthase subunit d, mitochondrial	ATP5H	mitochondrial inner membrane [GO:0005743]; mitochondrial proton-transporting ATP synthase complex [GO:0005753]; mitochondrial proton-transporting ATP synthase, stator stalk [GO:0000274]; mitochondrion [GO:0005739]
63.944	2.09806	-4.69803	PDZ and LIM domain protein 5	PDLIM5	actin cytoskeleton [GO:0015629]; adherens junction [GO:0005912]; cell projection [GO:0042995]; cytosol [GO:0005829]; filamentous actin [GO:0031941]; membrane [GO:0016020]; postsynaptic density [GO:0014069]; presynapse [GO:0098793]; stress fiber [GO:0001725]; Z disc [GO:0030018]
20.652	1.9574	-4.68682	Protein canopy homolog 2	CNPY2	endoplasmic reticulum [GO:0005783]
88.549	1.59049	-4.684	Transcription intermediary factor 1-beta	TRIM28	euchromatin [GO:0000791]; heterochromatin [GO:0000792]; nucleoplasm [GO:0005654]; nucleus [GO:0005634]; protein-containing complex [GO:0032991]; RNA polymerase II transcription regulator complex [GO:0090575]
93.673	1.62023	-4.67421	Dolichyl-diphosphooligosaccharide--protein glycosyltransferase subunit STT3B	STT3B	endoplasmic reticulum [GO:0005783]; endoplasmic reticulum membrane [GO:0005789]; membrane [GO:0016020]; oligosaccharyltransferase complex [GO:0008250]; oligosaccharyltransferase I complex [GO:0034998]; protein-containing complex [GO:0032991]
33.929	1.16953	-4.66715	Cyclin-dependent kinase 2	CDK2	Cajal body [GO:0015030]; centrosome [GO:0005813]; chromosome, telomeric region [GO:0000781]; condensed chromosome [GO:0000793]; cyclin A1-CDK2 complex [GO:0097123]; cyclin A2-CDK2 complex [GO:0097124]; cyclin E1-CDK2 complex [GO:0097134]; cyclin E2-CDK2 complex [GO:0097135]; cyclin-dependent protein kinase holoenzyme complex [GO:0000307]; cytoplasm [GO:0005737]; cytosol [GO:0005829]; endosome [GO…
28.8	2.44072	-4.66434	Derlin-1	DERL1	Derlin-1 retrotranslocation complex [GO:0036513]; Derlin-1-VIMP complex [GO:0036502]; early endosome [GO:0005769]; endoplasmic reticulum [GO:0005783]; endoplasmic reticulum membrane [GO:0005789]; endoplasmic reticulum quality control compartment [GO:0044322]; Hrd1p ubiquitin ligase ERAD-L complex [GO:0000839]; late endosome [GO:0005770]; membrane [GO:0016020]
41.28	1.21581	-4.66338	28S ribosomal protein S22, mitochondrial	MRPS22	mitochondrial inner membrane [GO:0005743]; mitochondrial ribosome [GO:0005761]; mitochondrial small ribosomal subunit [GO:0005763]; mitochondrion [GO:0005739]
56.44	2.65195	-4.65471	DnaJ homolog subfamily C member 7	DNAJC7	cytosol [GO:0005829]; nucleoplasm [GO:0005654]
142.69	2.20074	-4.65073	STE20-like serine/threonine-protein kinase	SLK	cell leading edge [GO:0031252]; cytoplasm [GO:0005737]; cytosol [GO:0005829]; extracellular exosome [GO:0070062]; perinuclear region of cytoplasm [GO:0048471]
101.95	1.20925	-4.64971	WD repeat-containing protein 47	WDR47	cytoplasm [GO:0005737]; dendrite [GO:0030425]; growth cone [GO:0030426]; microtubule [GO:0005874]; neuronal cell body [GO:0043025]
43.66	0.84435	-4.64716	S-adenosylmethionine synthase isoform type-2	MAT2A	cytosol [GO:0005829]; methionine adenosyltransferase complex [GO:0048269]
64.615	1.45216	-4.64319	Bifunctional purine biosynthesis protein PURH;Phosphoribosylaminoimidazolecarboxamide formyltransferase;IMP cyclohydrolase	ATIC	cytosol [GO:0005829]; extracellular exosome [GO:0070062]; membrane [GO:0016020]; plasma membrane [GO:0005886]
127.06	1.43024	-4.63148	Unconventional myosin-Ie	MYO1E	actin cytoskeleton [GO:0015629]; adherens junction [GO:0005912]; brush border [GO:0005903]; clathrin-coated vesicle [GO:0030136]; cuticular plate [GO:0032437]; cytoplasm [GO:0005737]; cytoskeleton [GO:0005856]; extracellular exosome [GO:0070062]; microvillus [GO:0005902]; myosin complex [GO:0016459]; plasma membrane [GO:0005886]; vesicle [GO:0031982]
20.843	1.49104	-4.62817	28S ribosomal protein S28, mitochondrial	MRPS28	mitochondrial inner membrane [GO:0005743]; mitochondrial small ribosomal subunit [GO:0005763]; mitochondrion [GO:0005739]
34.919	2.37461	-4.62658	39S ribosomal protein L4, mitochondrial	MRPL4	mitochondrial inner membrane [GO:0005743]; mitochondrial large ribosomal subunit [GO:0005762]; mitochondrion [GO:0005739]
20.417	2.05795	-4.6265	ADP-ribosylation factor-like protein 1	ARL1	cytoplasm [GO:0005737]; cytosol [GO:0005829]; Golgi apparatus [GO:0005794]; Golgi membrane [GO:0000139]; trans-Golgi network [GO:0005802]; trans-Golgi network membrane [GO:0032588]
39.617	0.972658	-4.62504	Core histone macro-H2A.1;Histone H2A	H2AFY	Barr body [GO:0001740]; chromatin [GO:0000785]; chromosome, telomeric region [GO:0000781]; condensed chromosome [GO:0000793]; extracellular exosome [GO:0070062]; nuclear chromosome [GO:0000228]; nucleolus [GO:0005730]; nucleoplasm [GO:0005654]; nucleosome [GO:0000786]; nucleus [GO:0005634]; pericentric heterochromatin [GO:0005721]; sex chromatin [GO:0001739]; site of DNA damage [GO:0090734]
23.155	3.26592	-4.62275	Ras-related protein Rab-7L1	RAB29	cis-Golgi network [GO:0005801]; cytoplasm [GO:0005737]; cytoskeleton [GO:0005856]; cytosol [GO:0005829]; early endosome [GO:0005769]; endomembrane system [GO:0012505]; extracellular exosome [GO:0070062]; Golgi apparatus [GO:0005794]; intracellular membrane-bounded organelle [GO:0043231]; intracellular vesicle [GO:0097708]; melanosome [GO:0042470]; mitochondrion [GO:0005739]; perinuclear region of…
29.842	2.41373	-4.6213	28S ribosomal protein S15, mitochondrial	MRPS15	mitochondrial inner membrane [GO:0005743]; mitochondrial matrix [GO:0005759]; mitochondrial small ribosomal subunit [GO:0005763]; mitochondrion [GO:0005739]; nucleolus [GO:0005730]; nucleoplasm [GO:0005654]
9.1113	0.949472	-4.62064	40S ribosomal protein S21	RPS21	cytoplasm [GO:0005737]; cytosol [GO:0005829]; cytosolic ribosome [GO:0022626]; cytosolic small ribosomal subunit [GO:0022627]; nucleoplasm [GO:0005654]; rough endoplasmic reticulum [GO:0005791]; small ribosomal subunit [GO:0015935]; synapse [GO:0045202]
28.068	1.50608	-4.61796	UPF0568 protein C14orf166	C14orf166	nucleoplasm [GO:0005654]
70.737	1.06029	-4.61403	Protein TBRG4	TBRG4	mitochondrial matrix [GO:0005759]; mitochondrion [GO:0005739]; ribonucleoprotein granule [GO:0035770]
25.565	1.32319	-4.61137	Cytochrome c oxidase subunit 2	MT-CO2	membrane [GO:0016020]; mitochondrial inner membrane [GO:0005743]; mitochondrial membrane [GO:0031966]; mitochondrial respiratory chain complex IV [GO:0005751]; mitochondrion [GO:0005739]; respiratory chain complex IV [GO:0045277]
73.114	1.95951	-4.60883	Far upstream element-binding protein 2	KHSRP	cytoplasm [GO:0005737]; cytosol [GO:0005829]; membrane [GO:0016020]; nucleoplasm [GO:0005654]; nucleus [GO:0005634]
107.54	2.12005	-4.6013	AP-2 complex subunit alpha-1	AP2A1	AP-2 adaptor complex [GO:0030122]; apical plasma membrane [GO:0016324]; basolateral plasma membrane [GO:0016323]; clathrin coat of trans-Golgi network vesicle [GO:0030130]; clathrin-coated endocytic vesicle [GO:0045334]; clathrin-coated endocytic vesicle membrane [GO:0030669]; cytoplasmic side of plasma membrane [GO:0009898]; cytosol [GO:0005829]; endocytic vesicle membrane [GO:0030666]; endolyso…
138.75	1.43075	-4.59981	Plasma membrane calcium-transporting ATPase 1;Calcium-transporting ATPase;Plasma membrane calcium-transporting ATPase 3;Plasma membrane calcium-transporting ATPase 2	ATP2B1;ATP2B3;ATP2B2	basolateral plasma membrane [GO:0016323]; cell projection [GO:0042995]; extracellular exosome [GO:0070062]; glutamatergic synapse [GO:0098978]; immunological synapse [GO:0001772]; intracellular membrane-bounded organelle [GO:0043231]; membrane [GO:0016020]; nucleoplasm [GO:0005654]; photoreceptor ribbon synapse [GO:0098684]; plasma membrane [GO:0005886]; presynaptic membrane [GO:0042734]; synapti…
45.394	1.25501	-4.59115	Hydroxysteroid dehydrogenase-like protein 2	HSDL2	membrane [GO:0016020]; mitochondrion [GO:0005739]; peroxisome [GO:0005777]
95.337	0.863558	-4.58826	Interleukin enhancer-binding factor 3	ILF3	cytoplasm [GO:0005737]; cytosol [GO:0005829]; extracellular region [GO:0005576]; membrane [GO:0016020]; mitochondrion [GO:0005739]; nucleolus [GO:0005730]; nucleoplasm [GO:0005654]; nucleus [GO:0005634]; ribonucleoprotein complex [GO:1990904]
9.3697	1.20748	-4.58808	Cytochrome c oxidase subunit NDUFA4	NDUFA4	mitochondrial inner membrane [GO:0005743]; mitochondrial membrane [GO:0031966]; mitochondrial respiratory chain complex I [GO:0005747]; mitochondrial respiratory chain complex IV [GO:0005751]; mitochondrion [GO:0005739]
22.774	0.868127	-4.5859	Ras-related protein Rab-13	RAB13	bicellular tight junction [GO:0005923]; cell junction [GO:0030054]; cytoplasmic vesicle [GO:0031410]; cytosol [GO:0005829]; endocytic vesicle [GO:0030139]; endosome [GO:0005768]; extracellular exosome [GO:0070062]; insulin-responsive compartment [GO:0032593]; lamellipodium [GO:0030027]; lateral plasma membrane [GO:0016328]; neuron projection [GO:0043005]; plasma membrane [GO:0005886]; recycling e…
35.511	2.14251	-4.58526	Mitochondrial thiamine pyrophosphate carrier	SLC25A19	mitochondrial inner membrane [GO:0005743]; mitochondrion [GO:0005739]; nucleus [GO:0005634]
17.598	2.72143	-4.57633	Microsomal glutathione S-transferase 1	MGST1	azurophil granule membrane [GO:0035577]; endoplasmic reticulum [GO:0005783]; endoplasmic reticulum membrane [GO:0005789]; membrane [GO:0016020]; mitochondrial outer membrane [GO:0005741]; mitochondrion [GO:0005739]; peroxisomal membrane [GO:0005778]; plasma membrane [GO:0005886]
35.39	1.06618	-4.56553	Elongation factor Ts, mitochondrial	TSFM	mitochondrial matrix [GO:0005759]; mitochondrion [GO:0005739]; nucleoplasm [GO:0005654]
52.623	1.46432	-4.56423	FAS-associated factor 2	FAF2	azurophil granule lumen [GO:0035578]; endoplasmic reticulum [GO:0005783]; extracellular region [GO:0005576]; lipid droplet [GO:0005811]; VCP-NPL4-UFD1 AAA ATPase complex [GO:0034098]
20.625	1.06274	-4.56019	Signal peptidase complex catalytic subunit SEC11A	SEC11A	endoplasmic reticulum membrane [GO:0005789]; signal peptidase complex [GO:0005787]
45.671	1.79321	-4.55876	Heterogeneous nuclear ribonucleoprotein F;Heterogeneous nuclear ribonucleoprotein F, N-terminally processed	HNRNPF	catalytic step 2 spliceosome [GO:0071013]; cytosol [GO:0005829]; membrane [GO:0016020]; nucleoplasm [GO:0005654]; nucleus [GO:0005634]; plasma membrane [GO:0005886]; ribonucleoprotein complex [GO:1990904]; synapse [GO:0045202]
15.86	0.91287	-4.55775	60S ribosomal protein L32	RPL32	cytoplasm [GO:0005737]; cytosol [GO:0005829]; cytosolic large ribosomal subunit [GO:0022625]; cytosolic ribosome [GO:0022626]; membrane [GO:0016020]; synapse [GO:0045202]
24.211	1.73021	-4.5565	28S ribosomal protein S26, mitochondrial	MRPS26	mitochondrial inner membrane [GO:0005743]; mitochondrial small ribosomal subunit [GO:0005763]; mitochondrion [GO:0005739]; nucleoplasm [GO:0005654]
19.81	2.47705	-4.55574	Eukaryotic translation elongation factor 1 epsilon-1	EEF1E1;EEF1E1-BLOC1S5	aminoacyl-tRNA synthetase multienzyme complex [GO:0017101]; cytoplasm [GO:0005737]; cytosol [GO:0005829]; nucleolus [GO:0005730]; nucleoplasm [GO:0005654]; nucleus [GO:0005634]
15.208	1.46646	-4.55544	NADH dehydrogenase [ubiquinone] 1 beta subcomplex subunit 4	NDUFB4	mitochondrial inner membrane [GO:0005743]
13.53	1.43879	-4.55203	Cytochrome b-c1 complex subunit 7	UQCRB	mitochondrial inner membrane [GO:0005743]; mitochondrial respiratory chain complex I [GO:0005747]; mitochondrion [GO:0005739]; nucleoplasm [GO:0005654]
15.173	2.20029	-4.55152	28S ribosomal protein S12, mitochondrial	MRPS12	mitochondrial inner membrane [GO:0005743]; mitochondrial ribosome [GO:0005761]; mitochondrial small ribosomal subunit [GO:0005763]; ribosome [GO:0005840]
80.272	1.0536	-4.55082	Probable ATP-dependent RNA helicase DDX17	DDX17	cytoplasm [GO:0005737]; cytosol [GO:0005829]; membrane [GO:0016020]; nuclear speck [GO:0016607]; nucleolus [GO:0005730]; nucleoplasm [GO:0005654]; nucleus [GO:0005634]; ribonucleoprotein complex [GO:1990904]
7.3184	1.52126	-4.54725	Guanine nucleotide-binding protein G(I)/G(S)/G(O) subunit gamma-5	GNG5	extracellular exosome [GO:0070062]; heterotrimeric G-protein complex [GO:0005834]; membrane [GO:0016020]; plasma membrane [GO:0005886]
32.592	1.03318	-4.54683	Endoplasmic reticulum-Golgi intermediate compartment protein 1	ERGIC1	COPII-coated ER to Golgi transport vesicle [GO:0030134]; endoplasmic reticulum [GO:0005783]; endoplasmic reticulum membrane [GO:0005789]; endoplasmic reticulum-Golgi intermediate compartment [GO:0005793]; endoplasmic reticulum-Golgi intermediate compartment membrane [GO:0033116]; Golgi membrane [GO:0000139]; intracellular membrane-bounded organelle [GO:0043231]; membrane [GO:0016020]; nucleoplasm…
51.804	1.41856	-4.54103	Peptidyl-prolyl cis-trans isomerase FKBP4;Peptidyl-prolyl cis-trans isomerase FKBP4, N-terminally processed	FKBP4	axonal growth cone [GO:0044295]; cytoplasm [GO:0005737]; cytosol [GO:0005829]; extracellular exosome [GO:0070062]; microtubule [GO:0005874]; mitochondrion [GO:0005739]; neuronal cell body [GO:0043025]; nucleoplasm [GO:0005654]; perinuclear region of cytoplasm [GO:0048471]; protein-containing complex [GO:0032991]
59.594	2.23032	-4.53399	Protein disulfide-isomerase A5	PDIA5	endoplasmic reticulum [GO:0005783]; endoplasmic reticulum lumen [GO:0005788]; endoplasmic reticulum membrane [GO:0005789]
40.361	1.79149	-4.53295	Guanine nucleotide-binding protein G(i) subunit alpha-1	GNAI1	cell cortex [GO:0005938]; centrosome [GO:0005813]; cytoplasm [GO:0005737]; extracellular exosome [GO:0070062]; heterotrimeric G-protein complex [GO:0005834]; lysosomal membrane [GO:0005765]; midbody [GO:0030496]; nucleolus [GO:0005730]; nucleoplasm [GO:0005654]; plasma membrane [GO:0005886]
107.89	3.69054	-4.52399	General vesicular transport factor p115	USO1	cytosol [GO:0005829]; endoplasmic reticulum [GO:0005783]; ER to Golgi transport vesicle membrane [GO:0012507]; fibrillar center [GO:0001650]; Golgi apparatus [GO:0005794]; Golgi membrane [GO:0000139]; Golgi stack [GO:0005795]; membrane [GO:0016020]; microtubule organizing center [GO:0005815]; perinuclear region of cytoplasm [GO:0048471]; transport vesicle [GO:0030133]
37.025	1.65236	-4.51904	26S proteasome non-ATPase regulatory subunit 7	PSMD7	cytosol [GO:0005829]; extracellular exosome [GO:0070062]; extracellular region [GO:0005576]; ficolin-1-rich granule lumen [GO:1904813]; membrane [GO:0016020]; nucleoplasm [GO:0005654]; nucleus [GO:0005634]; proteasome complex [GO:0000502]; proteasome regulatory particle [GO:0005838]; secretory granule lumen [GO:0034774]
24.423	1.7539	-4.51542	GTP-binding nuclear protein Ran	RAN	cytoplasm [GO:0005737]; nuclear envelope [GO:0005635]; nucleoplasm [GO:0005654]
44.385	3.74726	-4.51394	Splicing factor 3B subunit 4	SF3B4	nucleoplasm [GO:0005654]; nucleus [GO:0005634]; spliceosomal complex [GO:0005681]; U12-type spliceosomal complex [GO:0005689]; U2 snRNP [GO:0005686]; U2-type precatalytic spliceosome [GO:0071005]; U2-type spliceosomal complex [GO:0005684]
73.562	1.20525	-4.51108	Aspartate--tRNA ligase, mitochondrial	DARS2	mitochondrial matrix [GO:0005759]; mitochondrial membrane [GO:0031966]; mitochondrion [GO:0005739]; nucleoplasm [GO:0005654]
80.529	1.19086	-4.50974	Dolichyl-diphosphooligosaccharide--protein glycosyltransferase subunit STT3A	STT3A	endoplasmic reticulum membrane [GO:0005789]; membrane [GO:0016020]; oligosaccharyltransferase complex [GO:0008250]; oligosaccharyltransferase III complex [GO:0035000]
42.794	1.60518	-4.48831	Isocitrate dehydrogenase [NAD] subunit gamma, mitochondrial	IDH3G	mitochondrial isocitrate dehydrogenase complex (NAD+) [GO:0005962]; mitochondrial matrix [GO:0005759]; mitochondrion [GO:0005739]; nucleolus [GO:0005730]
24.347	1.82542	-4.48284	Ras-related protein Rab-21	RAB21	axon cytoplasm [GO:1904115]; cleavage furrow [GO:0032154]; cytoplasmic side of early endosome membrane [GO:0098559]; cytoplasmic side of plasma membrane [GO:0009898]; cytosol [GO:0005829]; early endosome [GO:0005769]; early endosome membrane [GO:0031901]; endomembrane system [GO:0012505]; endoplasmic reticulum membrane [GO:0005789]; endosome [GO:0005768]; extracellular exosome [GO:0070062]; focal…
44.739	1.27351	-4.4827	TAR DNA-binding protein 43	TARDBP	cytoplasmic stress granule [GO:0010494]; interchromatin granule [GO:0035061]; intracellular non-membrane-bounded organelle [GO:0043232]; mitochondrion [GO:0005739]; nuclear speck [GO:0016607]; nucleoplasm [GO:0005654]; nucleus [GO:0005634]; perichromatin fibrils [GO:0005726]
74.423	2.16283	-4.4704	Peroxisomal acyl-coenzyme A oxidase 1	ACOX1	cytosol [GO:0005829]; membrane [GO:0016020]; peroxisomal matrix [GO:0005782]; peroxisomal membrane [GO:0005778]; peroxisome [GO:0005777]
35.61	1.43252	-4.46841	DDRGK domain-containing protein 1	DDRGK1	cytoplasm [GO:0005737]; endoplasmic reticulum [GO:0005783]; endoplasmic reticulum membrane [GO:0005789]; nucleolus [GO:0005730]
15.771	1.35732	-4.46837	Protein cornichon homolog 4	CNIH4	endoplasmic reticulum [GO:0005783]; endoplasmic reticulum-Golgi intermediate compartment [GO:0005793]; membrane [GO:0016020]
123.63	1.43681	-4.46739	DNA polymerase delta catalytic subunit;DNA polymerase	POLD1	endoplasmic reticulum [GO:0005783]; endoplasmic reticulum membrane [GO:0005789]; membrane [GO:0016020]; nucleolus [GO:0005730]
43.083	2.11128	-4.46622	Inhibitor of nuclear factor kappa-B kinase-interacting protein	IKBIP	endoplasmic reticulum [GO:0005783]; endoplasmic reticulum membrane [GO:0005789]; membrane [GO:0016020]; nucleolus [GO:0005730]
21.308	1.18587	-4.46276	Rho-related GTP-binding protein RhoG	RHOG	cell projection [GO:0042995]; cytoplasmic vesicle [GO:0031410]; cytoskeleton [GO:0005856]; cytosol [GO:0005829]; endoplasmic reticulum membrane [GO:0005789]; extracellular exosome [GO:0070062]; focal adhesion [GO:0005925]; plasma membrane [GO:0005886]; secretory granule membrane [GO:0030667]
27.764	2.72088	-4.45798	14-3-3 protein theta	YWHAQ	cytoplasm [GO:0005737]; cytosol [GO:0005829]; extracellular exosome [GO:0070062]; focal adhesion [GO:0005925]; membrane [GO:0016020]; protein-containing complex [GO:0032991]; synapse [GO:0045202]
163.06	0.932969	-4.45462	CLIP-associating protein 1	CLASP1	basal cortex [GO:0045180]; cell cortex [GO:0005938]; centrosomal corona [GO:0031592]; centrosome [GO:0005813]; cortical microtubule cytoskeleton [GO:0030981]; cytoplasmic microtubule [GO:0005881]; cytosol [GO:0005829]; Golgi apparatus [GO:0005794]; kinetochore [GO:0000776]; kinetochore microtubule [GO:0005828]; membrane [GO:0016020]; microtubule organizing center [GO:0005815]; microtubule plus-en…
23.545	1.12394	-4.45384	Ras-related protein Rab-2A	RAB2A	acrosomal vesicle [GO:0001669]; cytosol [GO:0005829]; endoplasmic reticulum membrane [GO:0005789]; endoplasmic reticulum-Golgi intermediate compartment membrane [GO:0033116]; extracellular exosome [GO:0070062]; Golgi apparatus [GO:0005794]; Golgi membrane [GO:0000139]; lysosomal membrane [GO:0005765]; melanosome [GO:0042470]; nucleus [GO:0005634]
189.25	1.17457	-4.45382	Ras GTPase-activating-like protein IQGAP1	IQGAP1	acrosomal vesicle [GO:0001669]; cytosol [GO:0005829]; endoplasmic reticulum membrane [GO:0005789]; endoplasmic reticulum-Golgi intermediate compartment membrane [GO:0033116]; extracellular exosome [GO:0070062]; Golgi apparatus [GO:0005794]; Golgi membrane [GO:0000139]; lysosomal membrane [GO:0005765]; melanosome [GO:0042470]; nucleus [GO:0005634]
111.76	1.69513	-4.44875	ER membrane protein complex subunit 1	EMC1	EMC complex [GO:0072546]; endoplasmic reticulum membrane [GO:0005789]; membrane [GO:0016020]; protein-containing complex [GO:0032991]
6.6767	1.11166	-4.44784	40S ribosomal protein S29	RPS29	cytoplasm [GO:0005737]; cytoplasmic side of rough endoplasmic reticulum membrane [GO:0098556]; cytosol [GO:0005829]; cytosolic small ribosomal subunit [GO:0022627]; extracellular exosome [GO:0070062]; focal adhesion [GO:0005925]; nucleoplasm [GO:0005654]; ribosome [GO:0005840]; small ribosomal subunit [GO:0015935]
42.945	3.2575	-4.44779	26S proteasome non-ATPase regulatory subunit 13	PSMD13	cytosol [GO:0005829]; extracellular region [GO:0005576]; ficolin-1-rich granule lumen [GO:1904813]; membrane [GO:0016020]; nucleoplasm [GO:0005654]; nucleus [GO:0005634]; proteasome accessory complex [GO:0022624]; proteasome complex [GO:0000502]; proteasome regulatory particle [GO:0005838]; proteasome regulatory particle, lid subcomplex [GO:0008541]; secretory granule lumen [GO:0034774]
37.186	1.52418	-4.44175	Serine/threonine-protein phosphatase PP1-beta catalytic subunit;Serine/threonine-protein phosphatase PP1-gamma catalytic subunit;Serine/threonine-protein phosphatase	PPP1CB;PPP1CC	cytoplasm [GO:0005737]; cytosol [GO:0005829]; extracellular exosome [GO:0070062]; focal adhesion [GO:0005925]; nucleolus [GO:0005730]; nucleoplasm [GO:0005654]; nucleus [GO:0005634]; PTW/PP1 phosphatase complex [GO:0072357]
33.249	1.60543	-4.43784	28S ribosomal protein S2, mitochondrial	MRPS2	mitochondrial inner membrane [GO:0005743]; mitochondrial small ribosomal subunit [GO:0005763]; mitochondrion [GO:0005739]
26.925	2.81132	-4.43533	Casein kinase II subunit beta	CSNK2B;CSNK2B-LY6G5B-1181	protein kinase CK2 complex [GO:0005956]
48.043	1.9818	-4.43191	Basic leucine zipper and W2 domain-containing protein 1	BZW1	cytoplasm [GO:0005737]; membrane [GO:0016020]
49.512	1.30518	-4.4229	Histone acetyltransferase type B catalytic subunit	HAT1	chromatin [GO:0000785]; chromosome, telomeric region [GO:0000781]; mitochondrion [GO:0005739]; nuclear matrix [GO:0016363]; nucleoplasm [GO:0005654]; nucleus [GO:0005634]; protein-containing complex [GO:0032991]
54.636	1.25637	-4.42184	Fumarate hydratase, mitochondrial	FH	chromosome [GO:0005694]; cytoplasm [GO:0005737]; cytosol [GO:0005829]; extracellular exosome [GO:0070062]; mitochondrial matrix [GO:0005759]; mitochondrion [GO:0005739]; nucleus [GO:0005634]; site of double-strand break [GO:0035861]; tricarboxylic acid cycle enzyme complex [GO:0045239]
60.541	1.54788	-4.41899	Atlastin-3	ATL3	endoplasmic reticulum [GO:0005783]; membrane [GO:0016020]
17.256	1.43101	-4.41647	60S ribosomal protein L26-like 1	RPL26L1	cytosolic large ribosomal subunit [GO:0022625]; extracellular exosome [GO:0070062]
21.614	2.11326	-4.41006	PRA1 family protein 3	ARL6IP5	cytoskeleton [GO:0005856]; endoplasmic reticulum membrane [GO:0005789]; membrane [GO:0016020]; plasma membrane [GO:0005886]; presynaptic cytosol [GO:0099523]
131.85	2.36169	-4.40999	Fibronectin type-III domain-containing protein 3A	FNDC3A	acrosomal vesicle [GO:0001669]; cytoplasm [GO:0005737]; cytosol [GO:0005829]; Golgi apparatus [GO:0005794]; Golgi membrane [GO:0000139]; intracellular membrane-bounded organelle [GO:0043231]; membrane [GO:0016020]; vesicle membrane [GO:0012506]
30.84	1.39457	-4.40702	Heterogeneous nuclear ribonucleoprotein A0	HNRNPA0	nucleoplasm [GO:0005654]; nucleus [GO:0005634]; ribonucleoprotein complex [GO:1990904]; synapse [GO:0045202]
19.779	1.02227	-4.40548	Myosin regulatory light chain 12B;Myosin regulatory light chain 12A	MYL12B;MYL12A	cell cortex [GO:0005938]; cytoplasm [GO:0005737]; cytosol [GO:0005829]; muscle myosin complex [GO:0005859]; myofibril [GO:0030016]; stress fiber [GO:0001725]; Z disc [GO:0030018]
101.89	1.88258	-4.39994	DNA replication licensing factor MCM2	MCM2	chromosome [GO:0005694]; MCM complex [GO:0042555]; nucleoplasm [GO:0005654]
85.018	1.80852	-4.39477	ATP-dependent 6-phosphofructokinase, liver type	PFKL	6-phosphofructokinase complex [GO:0005945]; cytosol [GO:0005829]; extracellular exosome [GO:0070062]; extracellular region [GO:0005576]; ficolin-1-rich granule lumen [GO:1904813]; membrane [GO:0016020]; secretory granule lumen [GO:0034774]
75.378	1.01729	-4.38942	Arginine--tRNA ligase, cytoplasmic	RARS	cytoplasm [GO:0005737]
53.248	1.6072	-4.38856	Coronin-1C;Coronin	CORO1C	actin cytoskeleton [GO:0015629]; cell cortex [GO:0005938]; endosome membrane [GO:0010008]; flotillin complex [GO:0016600]; focal adhesion [GO:0005925]; lamellipodium [GO:0030027]; lateral plasma membrane [GO:0016328]; ruffle membrane [GO:0032587]; sarcolemma [GO:0042383]; sarcomere [GO:0030017]; synapse [GO:0045202]
48.55	0.74341	-4.38676	Pachytene checkpoint protein 2 homolog	TRIP13	chromosome [GO:0005694]; male germ cell nucleus [GO:0001673]; nucleus [GO:0005634]
78.365	0.794581	-4.37842	Caprin-1	CAPRIN1	cell leading edge [GO:0031252]; cytoplasm [GO:0005737]; cytoplasmic stress granule [GO:0010494]; cytosol [GO:0005829]; dendrite [GO:0030425]; intracellular non-membrane-bounded organelle [GO:0043232]; lamellipodium [GO:0030027]; membrane [GO:0016020]; P-body [GO:0000932]; synapse [GO:0045202]
41.625	1.2538	-4.378	Zinc transporter 7	SLC30A7	cytoplasm [GO:0005737]; cytoplasmic vesicle [GO:0031410]; Golgi apparatus [GO:0005794]; Golgi cis cisterna membrane [GO:1990674]; Golgi membrane [GO:0000139]; mitochondrion [GO:0005739]; perinuclear region of cytoplasm [GO:0048471]; sarcoplasmic reticulum membrane [GO:0033017]; vesicle [GO:0031982]
23.431	1.03451	-4.37517	39S ribosomal protein L43, mitochondrial	MRPL43	mitochondrial inner membrane [GO:0005743]; mitochondrial large ribosomal subunit [GO:0005762]; mitochondrial ribosome [GO:0005761]; mitochondrion [GO:0005739]
47.687	2.28939	-4.37364	Sequestosome-1	SQSTM1	aggresome [GO:0016235]; amphisome [GO:0044753]; autolysosome [GO:0044754]; autophagosome [GO:0005776]; cytoplasm [GO:0005737]; cytosol [GO:0005829]; endoplasmic reticulum [GO:0005783]; extracellular exosome [GO:0070062]; inclusion body [GO:0016234]; intracellular membrane-bounded organelle [GO:0043231]; intracellular non-membrane-bounded organelle [GO:0043232]; late endosome [GO:0005770]; Lewy bo…
44.348	1.03435	-4.37137	Putative heat shock protein HSP 90-beta 2	HSP90AB2P	cytosol [GO:0005829]; extracellular exosome [GO:0070062]; perinuclear region of cytoplasm [GO:0048471]; plasma membrane [GO:0005886]; protein-containing complex [GO:0032991]
23.707	2.64043	-4.36965	Ras-related protein Rab-5B	RAB5B	early endosome [GO:0005769]; early endosome membrane [GO:0031901]; endocytic vesicle [GO:0030139]; endomembrane system [GO:0012505]; endosome [GO:0005768]; extracellular exosome [GO:0070062]; intracellular membrane-bounded organelle [GO:0043231]; melanosome [GO:0042470]; membrane [GO:0016020]; plasma membrane [GO:0005886]; secretory granule membrane [GO:0030667]; synaptic vesicle membrane [GO:003…
100.28	0.955772	-4.36902	Kinesin-like protein KIF20A	KIF20A	Golgi apparatus [GO:0005794]; intercellular bridge [GO:0045171]; kinesin complex [GO:0005871]; microtubule [GO:0005874]; midbody [GO:0030496]; nucleoplasm [GO:0005654]; spindle [GO:0005819]
40.542	1.11702	-4.36577	Developmentally-regulated GTP-binding protein 1	DRG1	cytoplasm [GO:0005737]; cytosol [GO:0005829]; membrane [GO:0016020]; nuclear body [GO:0016604]; nucleoplasm [GO:0005654]; nucleus [GO:0005634]
20.692	0.999623	-4.36394	39S ribosomal protein L13, mitochondrial	MRPL13	mitochondrial inner membrane [GO:0005743]; mitochondrial large ribosomal subunit [GO:0005762]; mitochondrial ribosome [GO:0005761]; mitochondrion [GO:0005739]; ribosome [GO:0005840]
23.466	1.37395	-4.36243	60S ribosomal protein L19;Ribosomal protein L19	RPL19	cytoplasm [GO:0005737]; cytosol [GO:0005829]; cytosolic large ribosomal subunit [GO:0022625]; cytosolic ribosome [GO:0022626]; focal adhesion [GO:0005925]; membrane [GO:0016020]; nucleolus [GO:0005730]; synapse [GO:0045202]
7.3084	1.3203	-4.36055	Cytochrome b-c1 complex subunit 9	UQCR10	mitochondrial inner membrane [GO:0005743]; mitochondrial respiratory chain complex III [GO:0005750]
54.822	2.52669	-4.35894	Caseinolytic peptidase B protein homolog	CLPB	mitochondrial inner membrane [GO:0005743]; mitochondrial respiratory chain complex III [GO:0005750]
46.561	1.05424	-4.35798	Cartilage-associated protein	CRTAP	endoplasmic reticulum [GO:0005783]; endoplasmic reticulum lumen [GO:0005788]; extracellular space [GO:0005615]; protein-containing complex [GO:0032991]
58.024	1.08375	-4.35766	T-complex protein 1 subunit zeta	CCT6A	chaperonin-containing T-complex [GO:0005832]; cytoplasm [GO:0005737]; cytosol [GO:0005829]; extracellular exosome [GO:0070062]; microtubule [GO:0005874]
44.561	2.35062	-4.35578	Peptidyl-prolyl cis-trans isomerase FKBP8	FKBP8	cytosol [GO:0005829]; endomembrane system [GO:0012505]; endoplasmic reticulum [GO:0005783]; endoplasmic reticulum membrane [GO:0005789]; membrane [GO:0016020]; mitochondrial envelope [GO:0005740]; mitochondrial membrane [GO:0031966]; mitochondrion [GO:0005739]; protein-containing complex [GO:0032991]
40.422	1.39272	-4.3551	Phosphoserine aminotransferase	PSAT1	cytoplasm [GO:0005737]; cytosol [GO:0005829]; extracellular exosome [GO:0070062]
33.3	1.64857	-4.35209	39S ribosomal protein L2, mitochondrial	MRPL2	mitochondrial inner membrane [GO:0005743]; mitochondrial large ribosomal subunit [GO:0005762]; mitochondrion [GO:0005739]; nucleoplasm [GO:0005654]
138.83	1.48772	-4.35176	Eukaryotic translation initiation factor 5B	EIF5B	cytoplasm [GO:0005737]; cytosol [GO:0005829]; synapse [GO:0045202]
17.871	1.09723	-4.34961	NADH dehydrogenase [ubiquinone] 1 alpha subcomplex subunit 6	NDUFA6	mitochondrial inner membrane [GO:0005743]; mitochondrial membrane [GO:0031966]; mitochondrial respiratory chain complex I [GO:0005747]
125.29	1.93421	-4.34847	SH3 and PX domain-containing protein 2A	SH3PXD2A	anchoring junction [GO:0070161]; cell projection [GO:0042995]; cytoplasm [GO:0005737]; cytosol [GO:0005829]; podosome [GO:0002102]
34.352	1.20272	-4.34357	Aminoacyl tRNA synthase complex-interacting multifunctional protein 1;Endothelial monocyte-activating polypeptide 2	AIMP1	aminoacyl-tRNA synthetase multienzyme complex [GO:0017101]; cell surface [GO:0009986]; cytosol [GO:0005829]; endoplasmic reticulum [GO:0005783]; extracellular space [GO:0005615]; Golgi apparatus [GO:0005794]; membrane [GO:0016020]; nucleus [GO:0005634]
37.493	0.980054	-4.33782	Reticulocalbin-3	RCN3	endoplasmic reticulum [GO:0005783]; endoplasmic reticulum lumen [GO:0005788]; intracellular membrane-bounded organelle [GO:0043231]
38.438	1.20807	-4.33693	Serine-threonine kinase receptor-associated protein	STRAP	cytoplasm [GO:0005737]; cytosol [GO:0005829]; nucleus [GO:0005634]; SMN complex [GO:0032797]; SMN-Sm protein complex [GO:0034719]
14.21	2.64109	-4.3347	Prefoldin subunit 1	PFDN1	cytoplasm [GO:0005737]; prefoldin complex [GO:0016272]
113.37	0.903917	-4.3334	Ataxin-2-like protein	ATXN2L	cytoplasmic stress granule [GO:0010494]; cytosol [GO:0005829]; membrane [GO:0016020]; nuclear speck [GO:0016607]
15.521	1.36756	-4.33124	Mitochondrial import receptor subunit TOM22 homolog	TOMM22	membrane [GO:0016020]; mitochondrial outer membrane [GO:0005741]; mitochondrial outer membrane translocase complex [GO:0005742]; mitochondrion [GO:0005739]; TOM complex [GO:0140596]
76.644	0.877835	-4.33011	G2 and S phase-expressed protein 1	GTSE1	cytoplasmic microtubule [GO:0005881]; cytosol [GO:0005829]; membrane [GO:0016020]; microtubule cytoskeleton [GO:0015630]; nucleoplasm [GO:0005654]
49.966	1.23725	-4.3183	Tyrosine-protein phosphatase non-receptor type 1;Tyrosine-protein phosphatase non-receptor type	PTPN1	cytoplasm [GO:0005737]; cytoplasmic side of endoplasmic reticulum membrane [GO:0098554]; cytosol [GO:0005829]; early endosome [GO:0005769]; endoplasmic reticulum [GO:0005783]; endosome lumen [GO:0031904]; mitochondrial crista [GO:0030061]; mitochondrial matrix [GO:0005759]; protein-containing complex [GO:0032991]; sorting endosome [GO:0097443]
76.715	2.07805	-4.31622	GMP synthase [glutamine-hydrolyzing]	GMPS	cytosol [GO:0005829]
28.993	1.95693	-4.31579	Endoplasmic reticulum resident protein 29	ERP29	cell surface [GO:0009986]; endoplasmic reticulum [GO:0005783]; endoplasmic reticulum lumen [GO:0005788]; melanosome [GO:0042470]; membrane [GO:0016020]; smooth endoplasmic reticulum [GO:0005790]; transport vesicle [GO:0030133]
23.026	2.50252	-4.30543	Stromal cell-derived factor 2	SDF2	endoplasmic reticulum [GO:0005783]; protein folding chaperone complex [GO:0101031]
48.586	1.23175	-4.30175	AP-1 complex subunit mu-1	AP1M1	AP-1 adaptor complex [GO:0030121]; clathrin-coated vesicle [GO:0030136]; cytoplasmic vesicle membrane [GO:0030659]; cytosol [GO:0005829]; early endosome [GO:0005769]; extracellular exosome [GO:0070062]; Golgi membrane [GO:0000139]; intracellular membrane-bounded organelle [GO:0043231]; lysosomal membrane [GO:0005765]; membrane [GO:0016020]; plasma membrane [GO:0005886]; specific granule membrane …
57.548	1.69211	-4.2976	Protein ERGIC-53	LMAN1	collagen-containing extracellular matrix [GO:0062023]; COPII-coated ER to Golgi transport vesicle [GO:0030134]; endoplasmic reticulum [GO:0005783]; endoplasmic reticulum membrane [GO:0005789]; endoplasmic reticulum-Golgi intermediate compartment [GO:0005793]; endoplasmic reticulum-Golgi intermediate compartment membrane [GO:0033116]; ER to Golgi transport vesicle membrane [GO:0012507]; extracellu…
21.175	1.77355	-4.29641	Transmembrane and coiled-coil domain-containing protein 1	TMCO1	endoplasmic reticulum [GO:0005783]; endoplasmic reticulum membrane [GO:0005789]; Golgi membrane [GO:0000139]; multi-pass translocon complex [GO:0160064]
105.34	1.31532	-4.29209	Eukaryotic translation initiation factor 3 subunit C;Eukaryotic translation initiation factor 3 subunit C-like protein	EIF3C;EIF3CL	cytosol [GO:0005829]; eukaryotic 43S preinitiation complex [GO:0016282]; eukaryotic 48S preinitiation complex [GO:0033290]; eukaryotic translation initiation factor 3 complex [GO:0005852]
41.92	1.3957	-4.28986	Synaptic vesicle membrane protein VAT-1 homolog	VAT1	azurophil granule lumen [GO:0035578]; extracellular exosome [GO:0070062]; extracellular region [GO:0005576]; membrane [GO:0016020]; mitochondrial outer membrane [GO:0005741]
36.034	1.62174	-4.28955	Very-long-chain enoyl-CoA reductase	TECR	membrane [GO:0016020]
17.887	0.922861	-4.2863	Ubiquitin-like protein ISG15	ISG15	cytoplasm [GO:0005737]; cytosol [GO:0005829]; extracellular region [GO:0005576]; nucleoplasm [GO:0005654]
36.071	1.46897	-4.28491	PDZ and LIM domain protein 1	PDLIM1	adherens junction [GO:0005912]; cytoplasm [GO:0005737]; cytoskeleton [GO:0005856]; filamentous actin [GO:0031941]; focal adhesion [GO:0005925]; stress fiber [GO:0001725]; transcription regulator complex [GO:0005667]; Z disc [GO:0030018]
54.528	1.27446	-4.28414	Solute carrier family 43 member 3	SLC43A3	basolateral plasma membrane [GO:0016323]
108.17	1.03785	-4.28173	Catenin delta-1	CTNND1	adherens junction [GO:0005912]; catenin complex [GO:0016342]; cell surface [GO:0009986]; cell-cell junction [GO:0005911]; cytoplasm [GO:0005737]; cytosol [GO:0005829]; dendritic spine [GO:0043197]; extracellular exosome [GO:0070062]; glutamatergic synapse [GO:0098978]; growth cone [GO:0030426]; hippocampal mossy fiber to CA3 synapse [GO:0098686]; lamellipodium [GO:0030027]; midbody [GO:0030496]; …
106.81	0.904397	-4.27364	Alanine--tRNA ligase, cytoplasmic	AARS	cytoplasm [GO:0005737]; cytosol [GO:0005829]; extracellular exosome [GO:0070062]; membrane [GO:0016020]; mitochondrion [GO:0005739]
10.921	2.60557	-4.27085	Dynein light chain roadblock-type 1;Dynein light chain roadblock-type 2	DYNLRB1;DYNLRB2	centrosome [GO:0005813]; ciliary tip [GO:0097542]; cilium [GO:0005929]; cytoplasm [GO:0005737]; cytoplasmic dynein complex [GO:0005868]; dynein complex [GO:0030286]; membrane [GO:0016020]; microtubule [GO:0005874]
49.184	1.20666	-4.26922	26S protease regulatory subunit 4	PSMC1	cytosol [GO:0005829]; membrane [GO:0016020]; nucleoplasm [GO:0005654]; nucleus [GO:0005634]; proteasome accessory complex [GO:0022624]; proteasome complex [GO:0000502]; proteasome regulatory particle, base subcomplex [GO:0008540]
60.977	0.868953	-4.26574	26S proteasome non-ATPase regulatory subunit 3	PSMD3	cytosol [GO:0005829]; membrane [GO:0016020]; nucleoplasm [GO:0005654]; nucleus [GO:0005634]; proteasome accessory complex [GO:0022624]; proteasome complex [GO:0000502]; proteasome regulatory particle, base subcomplex [GO:0008540]
38.914	2.19322	-4.26556	Casein kinase I isoform alpha;Casein kinase I isoform alpha-like	CSNK1A1;CSNK1A1L	beta-catenin destruction complex [GO:0030877]; centrosome [GO:0005813]; ciliary basal body [GO:0036064]; cilium [GO:0005929]; cytosol [GO:0005829]; kinetochore [GO:0000776]; membrane [GO:0016020]; nuclear speck [GO:0016607]; nucleus [GO:0005634]; spindle [GO:0005819]
868.47	1.37996	-4.26538	Obscurin	OBSCN	cytosol [GO:0005829]; M band [GO:0031430]; myofibril [GO:0030016]; nuclear body [GO:0016604]; plasma membrane [GO:0005886]; sarcolemma [GO:0042383]; Z disc [GO:0030018]
15.269	2.23707	-4.25889	EMAP like 2	EML2	microtubule [GO:0005874]
40.251	3.34105	-4.25461	Retinoic acid-induced protein 3	GPRC5A	cytoplasmic vesicle membrane [GO:0030659]; extracellular exosome [GO:0070062]; intracellular membrane-bounded organelle [GO:0043231]; nucleolus [GO:0005730]; plasma membrane [GO:0005886]; receptor complex [GO:0043235]; vesicle [GO:0031982]
316.91	0.878051	-4.25247	Protein PRRC2C	PRRC2C	cytoplasmic stress granule [GO:0010494]; cytosol [GO:0005829]; membrane [GO:0016020]
30.241	1.36928	-4.2504	NADH dehydrogenase [ubiquinone] iron-sulfur protein 3, mitochondrial	NDUFS3	mitochondrial inner membrane [GO:0005743]; mitochondrial matrix [GO:0005759]; mitochondrial membrane [GO:0031966]; mitochondrial respiratory chain complex I [GO:0005747]; mitochondrion [GO:0005739]; nuclear body [GO:0016604]
75.775	2.15809	-4.24665	Transmembrane 9 superfamily member 2	TM9SF2	endosome [GO:0005768]; endosome membrane [GO:0010008]; extracellular exosome [GO:0070062]; Golgi apparatus [GO:0005794]; membrane [GO:0016020]; microtubule organizing center [GO:0005815]; plasma membrane [GO:0005886]
68.833	1.7916	-4.24302	Cell division cycle protein 23 homolog	CDC23	anaphase-promoting complex [GO:0005680]; cytosol [GO:0005829]; nucleoplasm [GO:0005654]
23.881	3.07484	-4.2423	Probable glutathione peroxidase 8;Glutathione peroxidase	GPX8	membrane [GO:0016020]
62.942	1.19025	-4.24058	Asparagine--tRNA ligase, cytoplasmic	NARS	cytoplasm [GO:0005737]; cytosol [GO:0005829]; extracellular exosome [GO:0070062]
72.911	1.92967	-4.23718	Alkyldihydroxyacetonephosphate synthase, peroxisomal	AGPS	peroxisome [GO:0005777]
60.585	1.60851	-4.23013	Gamma-taxilin	TXLNG	cytosol [GO:0005829]; nuclear membrane [GO:0031965]
160.25	2.08288	-4.2235	Probable ATP-dependent RNA helicase YTHDC2	YTHDC2	endoplasmic reticulum [GO:0005783]; perinuclear region of cytoplasm [GO:0048471]; ribonucleoprotein granule [GO:0035770]
80.829	1.32429	-4.22335	Tripartite motif-containing protein 3	TRIM3	cytoplasm [GO:0005737]; dendrite [GO:0030425]; early endosome [GO:0005769]; Golgi apparatus [GO:0005794]
45.199	0.935733	-4.22324	Acetyl-CoA acetyltransferase, mitochondrial	ACAT1	endoplasmic reticulum [GO:0005783]; extracellular exosome [GO:0070062]; mitochondrial matrix [GO:0005759]; mitochondrion [GO:0005739]
15.139	2.87766	-4.21576	28S ribosomal protein S14, mitochondrial	MRPS14	mitochondrial inner membrane [GO:0005743]; mitochondrial ribosome [GO:0005761]; mitochondrial small ribosomal subunit [GO:0005763]; mitochondrion [GO:0005739]; nuclear membrane [GO:0031965]
73.243	1.78284	-4.21542	ATP-dependent RNA helicase DDX3X;ATP-dependent RNA helicase DDX3Y	DDX3X;DDX3Y	cell leading edge [GO:0031252]; centrosome [GO:0005813]; cytoplasm [GO:0005737]; cytoplasmic stress granule [GO:0010494]; cytosol [GO:0005829]; extracellular exosome [GO:0070062]; extracellular region [GO:0005576]; ficolin-1-rich granule lumen [GO:1904813]; lamellipodium [GO:0030027]; NLRP3 inflammasome complex [GO:0072559]; nucleoplasm [GO:0005654]; nucleus [GO:0005634]; P granule [GO:0043186]; …
60.761	1.34917	-4.21445	Tyrosine-protein kinase Fyn	FYN	actin filament [GO:0005884]; cell body [GO:0044297]; cytosol [GO:0005829]; dendrite [GO:0030425]; endosome [GO:0005768]; extrinsic component of cytoplasmic side of plasma membrane [GO:0031234]; glial cell projection [GO:0097386]; membrane raft [GO:0045121]; mitochondrion [GO:0005739]; nucleus [GO:0005634]; perikaryon [GO:0043204]; perinuclear endoplasmic reticulum [GO:0097038]; perinuclear region…
104.64	1.33223	-4.21042	AP-1 complex subunit beta-1	AP1B1	AP-1 adaptor complex [GO:0030121]; cytoplasmic vesicle membrane [GO:0030659]; cytosol [GO:0005829]; early endosome [GO:0005769]; Golgi apparatus [GO:0005794]; Golgi membrane [GO:0000139]; intracellular membrane-bounded organelle [GO:0043231]; lysosomal membrane [GO:0005765]; trans-Golgi network membrane [GO:0032588]
49.03	1.18325	-4.20432	Eukaryotic peptide chain release factor subunit 1	ETF1	cytoplasm [GO:0005737]; cytosol [GO:0005829]; cytosolic ribosome [GO:0022626]; translation release factor complex [GO:0018444]
251.46	2.28778	-4.20423	Activating signal cointegrator 1 complex subunit 3	ASCC3	activating signal cointegrator 1 complex [GO:0099053]; cytosol [GO:0005829]; cytosolic ribosome [GO:0022626]; DNA repair complex [GO:1990391]; membrane [GO:0016020]; nuclear speck [GO:0016607]; nucleoplasm [GO:0005654]; nucleus [GO:0005634]
67.568	2.28399	-4.20384	Syntaxin-binding protein 1	STXBP1	axon [GO:0030424]; cytoplasm [GO:0005737]; cytosol [GO:0005829]; extracellular exosome [GO:0070062]; extrinsic component of presynaptic membrane [GO:0098888]; glutamatergic synapse [GO:0098978]; mitochondrion [GO:0005739]; nucleoplasm [GO:0005654]; parallel fiber to Purkinje cell synapse [GO:0098688]; perinuclear region of cytoplasm [GO:0048471]; phagocytic vesicle [GO:0045335]; plasma membrane […
20.848	1.27714	-4.20338	Transmembrane protein 97	TMEM97	endoplasmic reticulum [GO:0005783]; lysosome [GO:0005764]; nuclear membrane [GO:0031965]; plasma membrane [GO:0005886]; rough endoplasmic reticulum [GO:0005791]; rough endoplasmic reticulum membrane [GO:0030867]
147.18	2.56934	-4.20167	Structural maintenance of chromosomes protein 4;Structural maintenance of chromosomes protein	SMC4	chromosome, centromeric region [GO:0000775]; condensed nuclear chromosome [GO:0000794]; condensin complex [GO:0000796]; cytosol [GO:0005829]; nuclear speck [GO:0016607]; nucleoplasm [GO:0005654]; nucleus [GO:0005634]
17.695	1.38443	-4.19698	60S ribosomal protein L23a	RPL23A	cytoplasm [GO:0005737]; cytosol [GO:0005829]; cytosolic large ribosomal subunit [GO:0022625]; cytosolic ribosome [GO:0022626]; extracellular exosome [GO:0070062]; nucleolus [GO:0005730]; nucleus [GO:0005634]; synapse [GO:0045202]
284.54	1.20128	-4.19549	Spectrin alpha chain, non-erythrocytic 1	SPTAN1	cell junction [GO:0030054]; cell projection [GO:0042995]; cortical actin cytoskeleton [GO:0030864]; cytosol [GO:0005829]; extracellular exosome [GO:0070062]; extracellular region [GO:0005576]; extracellular vesicle [GO:1903561]; intracellular membrane-bounded organelle [GO:0043231]; membrane [GO:0016020]; microtubule cytoskeleton [GO:0015630]; plasma membrane [GO:0005886]; specific granule lumen …
121.89	2.62758	-4.19319	Constitutive coactivator of PPAR-gamma-like protein 1	FAM120A	cytosol [GO:0005829]; membrane [GO:0016020]; nucleus [GO:0005634]; plasma membrane [GO:0005886]
67.887	1.85757	-4.18824	Transmembrane 9 superfamily member 3	TM9SF3	membrane [GO:0016020]
21.258	2.62332	-4.18681	Cell division control protein 42 homolog	CDC42	apical part of cell [GO:0045177]; cell-cell junction [GO:0005911]; centrosome [GO:0005813]; cytoplasm [GO:0005737]; cytoplasmic ribonucleoprotein granule [GO:0036464]; cytosol [GO:0005829]; dendritic spine [GO:0043197]; endoplasmic reticulum membrane [GO:0005789]; extracellular exosome [GO:0070062]; filopodium [GO:0030175]; focal adhesion [GO:0005925]; glutamatergic synapse [GO:0098978]; Golgi me…
63.704	0.866118	-4.18647	Insulin-like growth factor 2 mRNA-binding protein 3	IGF2BP3	cytoplasm [GO:0005737]; cytoplasmic stress granule [GO:0010494]; cytosol [GO:0005829]; nucleus [GO:0005634]; P-body [GO:0000932]
41.924	0.820116	-4.17737	3-ketoacyl-CoA thiolase, mitochondrial	ACAA2	mitochondrial matrix [GO:0005759]; mitochondrion [GO:0005739]
9.0788	1.7776	-4.17338	Transmembrane protein 258	TMEM258	cytoplasm [GO:0005737]; endoplasmic reticulum [GO:0005783]; endoplasmic reticulum membrane [GO:0005789]; membrane [GO:0016020]; membrane-bounded organelle [GO:0043227]; oligosaccharyltransferase complex [GO:0008250]; oligosaccharyltransferase I complex [GO:0034998]; protein-containing complex [GO:0032991]
53.704	1.45692	-4.17155	Keratin, type II cytoskeletal 8	KRT8	apicolateral plasma membrane [GO:0016327]; cell-cell junction [GO:0005911]; costamere [GO:0043034]; cytoplasm [GO:0005737]; cytosol [GO:0005829]; dystrophin-associated glycoprotein complex [GO:0016010]; extracellular exosome [GO:0070062]; intermediate filament [GO:0005882]; intermediate filament cytoskeleton [GO:0045111]; keratin filament [GO:0045095]; nuclear matrix [GO:0016363]; nucleoplasm [GO…
53.082	1.64091	-4.16838	Serine hydroxymethyltransferase, cytosolic	SHMT1	cytoplasm [GO:0005737]; cytosol [GO:0005829]; extracellular exosome [GO:0070062]; nucleoplasm [GO:0005654]; nucleus [GO:0005634]
49.129	0.918748	-4.16781	ATP-dependent RNA helicase DDX39A	DDX39A	cytoplasm [GO:0005737]; membrane [GO:0016020]; nuclear speck [GO:0016607]; nucleoplasm [GO:0005654]; nucleus [GO:0005634]
10.989	1.50487	-4.16547	Transmembrane 4 L6 family member 1	TM4SF1	membrane [GO:0016020]
63.836	1.12893	-4.16347	Protein LYRIC	MTDH	endoplasmic reticulum [GO:0005783]; fibrillar center [GO:0001650]
58.848	1.35917	-4.16257	Splicing factor 3A subunit 3	SF3A3	catalytic step 2 spliceosome [GO:0071013]; nuclear speck [GO:0016607]; nucleoplasm [GO:0005654]; nucleus [GO:0005634]; spliceosomal complex [GO:0005681]; U2 snRNP [GO:0005686]; U2-type precatalytic spliceosome [GO:0071005]; U2-type spliceosomal complex [GO:0005684]
136.37	1.16145	-4.16175	Cullin-associated NEDD8-dissociated protein 1	CAND1	cullin-RING ubiquitin ligase complex [GO:0031461]; cytoplasm [GO:0005737]; cytosol [GO:0005829]; extracellular exosome [GO:0070062]; extracellular region [GO:0005576]; ficolin-1-rich granule lumen [GO:1904813]; Golgi apparatus [GO:0005794]; membrane [GO:0016020]; nucleoplasm [GO:0005654]; nucleus [GO:0005634]; secretory granule lumen [GO:0034774]; ubiquitin ligase complex [GO:0000151]
32.868	1.23936	-4.15995	DNA-3-methyladenine glycosylase	MPG	cytosol [GO:0005829]; mitochondrial nucleoid [GO:0042645]; nucleoplasm [GO:0005654]
19.889	2.07099	-4.15967	RNA-binding protein 8A	RBM8A	catalytic step 2 spliceosome [GO:0071013]; cytoplasm [GO:0005737]; cytosol [GO:0005829]; dendrite [GO:0030425]; exon-exon junction complex [GO:0035145]; exon-exon junction subcomplex mago-y14 [GO:1990501]; neuronal cell body [GO:0043025]; nuclear speck [GO:0016607]; nucleoplasm [GO:0005654]; nucleus [GO:0005634]; U2-type catalytic step 1 spliceosome [GO:0071006]
44.172	1.44103	-4.15525	26S protease regulatory subunit 10B	PSMC6	cytosol [GO:0005829]; cytosolic proteasome complex [GO:0031597]; extracellular exosome [GO:0070062]; inclusion body [GO:0016234]; membrane [GO:0016020]; nucleoplasm [GO:0005654]; nucleus [GO:0005634]; proteasome accessory complex [GO:0022624]; proteasome complex [GO:0000502]; proteasome regulatory particle, base subcomplex [GO:0008540]
74.761	1.12506	-4.1505	Calcium-binding mitochondrial carrier protein Aralar1	SLC25A12	membrane [GO:0016020]; mitochondrial inner membrane [GO:0005743]; mitochondrion [GO:0005739]
20.252	1.24883	-4.14706	60S ribosomal protein L11	RPL11	cytoplasm [GO:0005737]; cytosol [GO:0005829]; cytosolic large ribosomal subunit [GO:0022625]; cytosolic ribosome [GO:0022626]; extracellular exosome [GO:0070062]; membrane [GO:0016020]; nucleolus [GO:0005730]; nucleoplasm [GO:0005654]; protein-containing complex [GO:0032991]
28.449	1.1173	-4.13939	39S ribosomal protein L16, mitochondrial	MRPL16	cytoplasm [GO:0005737]; cytosol [GO:0005829]; cytosolic large ribosomal subunit [GO:0022625]; cytosolic ribosome [GO:0022626]; extracellular exosome [GO:0070062]; membrane [GO:0016020]; nucleolus [GO:0005730]; nucleoplasm [GO:0005654]; protein-containing complex [GO:0032991]
59.572	2.05992	-4.1334	Excitatory amino acid transporter 1	SLC1A3	basal plasma membrane [GO:0009925]; cell surface [GO:0009986]; cytoplasmic vesicle [GO:0031410]; membrane [GO:0016020]; membrane protein complex [GO:0098796]; neuron projection [GO:0043005]; neuronal cell body [GO:0043025]; perinuclear region of cytoplasm [GO:0048471]; plasma membrane [GO:0005886]; synapse [GO:0045202]
56.598	2.02094	-4.13177	Neutral amino acid transporter B(0)	SLC1A5	basal plasma membrane [GO:0009925]; cell surface [GO:0009986]; cytoplasmic vesicle [GO:0031410]; membrane [GO:0016020]; membrane protein complex [GO:0098796]; neuron projection [GO:0043005]; neuronal cell body [GO:0043025]; perinuclear region of cytoplasm [GO:0048471]; plasma membrane [GO:0005886]; synapse [GO:0045202]
20.811	2.50596	-4.12953	Chromobox protein homolog 3	CBX3	chromatin [GO:0000785]; chromatin lock complex [GO:0061793]; chromosome, centromeric region [GO:0000775]; chromosome, telomeric region [GO:0000781]; condensed chromosome, centromeric region [GO:0000779]; euchromatin [GO:0000791]; heterochromatin [GO:0000792]; nuclear envelope [GO:0005635]; nuclear inner membrane [GO:0005637]; nucleoplasm [GO:0005654]; nucleus [GO:0005634]; pericentric heterochrom…
38.868	3.204	-4.1259	Na(+)/H(+) exchange regulatory cofactor NHE-RF1	SLC9A3R1	actin cytoskeleton [GO:0015629]; apical plasma membrane [GO:0016324]; brush border membrane [GO:0031526]; cell periphery [GO:0071944]; cytoplasm [GO:0005737]; endomembrane system [GO:0012505]; extracellular exosome [GO:0070062]; filopodium [GO:0030175]; membrane [GO:0016020]; microvillus [GO:0005902]; microvillus membrane [GO:0031528]; perinuclear region of cytoplasm [GO:0048471]; plasma membrane…
29.634	0.932351	-4.12108	Dolichol-phosphate mannosyltransferase subunit 1	DPM1	dolichol-phosphate-mannose synthase complex [GO:0033185]; endoplasmic reticulum [GO:0005783]; endoplasmic reticulum membrane [GO:0005789]; membrane [GO:0016020]; nucleus [GO:0005634]
54.972	1.28163	-4.12004	Ribosomal L1 domain-containing protein 1	RSL1D1	90S preribosome [GO:0030686]; chromosome [GO:0005694]; cytosolic large ribosomal subunit [GO:0022625]; membrane [GO:0016020]; nucleolus [GO:0005730]
150.25	2.08701	-4.11636	Elongator complex protein 1	IKBKAP	cytoplasm [GO:0005737]; cytosol [GO:0005829]; elongator holoenzyme complex [GO:0033588]; nucleus [GO:0005634]
24.831	1.00493	-4.10858	60S ribosomal protein L10a	RPL10A	cytoplasm [GO:0005737]; cytosol [GO:0005829]; cytosolic large ribosomal subunit [GO:0022625]; cytosolic ribosome [GO:0022626]; extracellular exosome [GO:0070062]; focal adhesion [GO:0005925]; membrane [GO:0016020]; nucleus [GO:0005634]
44.965	1.22422	-4.10837	Plasminogen activator inhibitor 1 RNA-binding protein	SERBP1	cytoplasm [GO:0005737]; cytosol [GO:0005829]; extracellular exosome [GO:0070062]; membrane [GO:0016020]; nucleus [GO:0005634]; perinuclear region of cytoplasm [GO:0048471]
17.781	0.969435	-4.10633	39S ribosomal protein L23, mitochondrial	MRPL23	ribosomal subunit [GO:0044391]
64.953	2.23809	-4.10438	Melanoma-associated antigen D2	MAGED2	cytosol [GO:0005829]; nucleolus [GO:0005730]; nucleoplasm [GO:0005654]
34.5	2.9432	-4.09273	Ubiquitin fusion degradation protein 1 homolog	UFD1L	cytosol [GO:0005829]; nucleoplasm [GO:0005654]; nucleus [GO:0005634]; UFD1-NPL4 complex [GO:0036501]; VCP-NPL4-UFD1 AAA ATPase complex [GO:0034098]
34.834	1.97332	-4.08569	Ribose-phosphate pyrophosphokinase 1;Ribose-phosphate pyrophosphokinase 3	PRPS1;PRPS1L1;PRPS2	cytoplasm [GO:0005737]; cytosol [GO:0005829]; ribose phosphate diphosphokinase complex [GO:0002189]
79.467	1.28126	-4.08549	NADH-ubiquinone oxidoreductase 75 kDa subunit, mitochondrial	NDUFS1	mitochondrial inner membrane [GO:0005743]; mitochondrial intermembrane space [GO:0005758]; mitochondrial matrix [GO:0005759]; mitochondrial respiratory chain complex I [GO:0005747]; mitochondrion [GO:0005739]
107.77	1.35795	-4.08141	Trifunctional purine biosynthetic protein adenosine-3;Phosphoribosylamine--glycine ligase;Phosphoribosylformylglycinamidine cyclo-ligase;Phosphoribosylglycinamide formyltransferase	GART	cytosol [GO:0005829]; extracellular exosome [GO:0070062]
56.782	1.61168	-4.07509	Protein disulfide-isomerase A3	PDIA3	cell surface [GO:0009986]; endoplasmic reticulum [GO:0005783]; endoplasmic reticulum lumen [GO:0005788]; extracellular exosome [GO:0070062]; extracellular space [GO:0005615]; focal adhesion [GO:0005925]; melanosome [GO:0042470]; MHC class I peptide loading complex [GO:0042824]; nucleus [GO:0005634]; phagocytic vesicle [GO:0045335]; recycling endosome membrane [GO:0055038]; Tapasin-ERp57 complex […
26.422	1.81854	-4.07369	Rab-like protein 3	RABL3	endomembrane system [GO:0012505]
44.596	1.5086	-4.07281	39S ribosomal protein L38, mitochondrial	MRPL38	cytosol [GO:0005829]; mitochondrial inner membrane [GO:0005743]; mitochondrial large ribosomal subunit [GO:0005762]; mitochondrion [GO:0005739]
79.147	1.37792	-4.07246	ATP-binding cassette sub-family B member 10, mitochondrial;ATP-binding cassette sub-family B member 8, mitochondrial	ABCB10;ABCB8	mitochondrial inner membrane [GO:0005743]; mitochondrial membrane [GO:0031966]; mitochondrion [GO:0005739]
48.486	1.37729	-4.0699	Protein kinase C and casein kinase substrate in neurons protein 3	PACSIN3	cytoplasm [GO:0005737]; cytosol [GO:0005829]; endosome [GO:0005768]; extracellular exosome [GO:0070062]; plasma membrane [GO:0005886]
81.537	1.14386	-4.06809	CD44 antigen	CD44	apical plasma membrane [GO:0016324]; basolateral plasma membrane [GO:0016323]; cell projection [GO:0042995]; cell surface [GO:0009986]; cytosol [GO:0005829]; extracellular exosome [GO:0070062]; focal adhesion [GO:0005925]; Golgi apparatus [GO:0005794]; lamellipodium membrane [GO:0031258]; macrophage migration inhibitory factor receptor complex [GO:0035692]; microvillus [GO:0005902]; plasma membra…
48.117	0.581425	-4.06384	39S ribosomal protein L37, mitochondrial	MRPL37	mitochondrial inner membrane [GO:0005743]; mitochondrial large ribosomal subunit [GO:0005762]; mitochondrial ribosome [GO:0005761]; mitochondrion [GO:0005739]
20.601	1.83785	-4.06008	ADP-ribosylation factor 3;ADP-ribosylation factor 1;ADP-ribosylation factor 5	ARF3;ARF1;ARF5	extracellular exosome [GO:0070062]; Golgi membrane [GO:0000139]; perinuclear region of cytoplasm [GO:0048471]; plasma membrane [GO:0005886]
29.995	1.3077	-4.05562	60S ribosomal protein L7a	RPL7A	cytoplasm [GO:0005737]; cytosol [GO:0005829]; cytosolic large ribosomal subunit [GO:0022625]; cytosolic ribosome [GO:0022626]; focal adhesion [GO:0005925]; membrane [GO:0016020]; nucleolus [GO:0005730]; nucleus [GO:0005634]; ribosome [GO:0005840]; synapse [GO:0045202]
117.85	0.898772	-4.05441	Ubiquitin-like modifier-activating enzyme 1	UBA1	cytoplasm [GO:0005737]; cytosol [GO:0005829]; extracellular exosome [GO:0070062]; mitochondrion [GO:0005739]; nucleoplasm [GO:0005654]; nucleus [GO:0005634]
28.763	2.38587	-4.0523	Ribosome maturation protein SBDS	SBDS	cytoplasm [GO:0005737]; cytosol [GO:0005829]; nucleolus [GO:0005730]; nucleoplasm [GO:0005654]; nucleus [GO:0005634]; spindle pole [GO:0000922]
44.387	1.12122	-4.05145	Neuroplastin	NPTN;DKFZp566H1924	cell surface [GO:0009986]; immunological synapse [GO:0001772]; postsynaptic density [GO:0014069]; presynaptic membrane [GO:0042734]
96.98	1.96237	-4.05111	Centrosomal protein of 97 kDa	CEP97	centriole [GO:0005814]; centrosome [GO:0005813]; cytosol [GO:0005829]; protein-containing complex [GO:0032991]
162.24	1.21061	-4.04568	CAP-Gly domain-containing linker protein 1	CLIP1	cell cortex [GO:0005938]; centrosome [GO:0005813]; cytoplasmic vesicle membrane [GO:0030659]; cytosol [GO:0005829]; intermediate filament [GO:0005882]; kinetochore [GO:0000776]; microtubule [GO:0005874]; microtubule cytoskeleton [GO:0015630]; nucleus [GO:0005634]; ruffle [GO:0001726]
47.611	1.18404	-4.04436	28S ribosomal protein S27, mitochondrial	MRPS27	cytoplasm [GO:0005737]; mitochondrial inner membrane [GO:0005743]; mitochondrial small ribosomal subunit [GO:0005763]; mitochondrion [GO:0005739]; nucleolus [GO:0005730]
233.17	1.33251	-4.03778	Separin	ESPL1	centrosome [GO:0005813]; cytoplasm [GO:0005737]; cytosol [GO:0005829]; mitotic spindle [GO:0072686]; nucleus [GO:0005634]
12.587	1.9492	-4.03377	ATP synthase-coupling factor 6, mitochondrial	ATP5J	mitochondrial inner membrane [GO:0005743]; mitochondrial proton-transporting ATP synthase complex [GO:0005753]; mitochondrial proton-transporting ATP synthase complex, coupling factor F(o) [GO:0000276]; mitochondrion [GO:0005739]
95.737	1.23956	-4.02612	Heterogeneous nuclear ribonucleoprotein U-like protein 1	HNRNPUL1	nucleoplasm [GO:0005654]; nucleus [GO:0005634]; ribonucleoprotein complex [GO:1990904]; synapse [GO:0045202]
46.268	1.38366	-4.02555	COP9 signalosome complex subunit 4	COPS4	cell junction [GO:0030054]; nuclear speck [GO:0016607]; protein-containing complex [GO:0032991]; synaptic vesicle [GO:0008021]
49.654	1.21615	-4.02445	AP-2 complex subunit mu	AP2M1	AP-2 adaptor complex [GO:0030122]; clathrin-coated endocytic vesicle [GO:0045334]; clathrin-coated endocytic vesicle membrane [GO:0030669]; clathrin-coated pit [GO:0005905]; cytoplasmic side of plasma membrane [GO:0009898]; cytoplasmic vesicle [GO:0031410]; cytosol [GO:0005829]; endocytic vesicle membrane [GO:0030666]; endolysosome membrane [GO:0036020]; extracellular exosome [GO:0070062]; extrin…
21.118	1.04239	-4.02344	Ras-related protein Rab-34, isoform NARR	RAB34	nucleolus [GO:0005730]
33.178	1.29049	-4.02304	3-mercaptopyruvate sulfurtransferase;Sulfurtransferase	MPST	extracellular exosome [GO:0070062]; mitochondrial matrix [GO:0005759]; mitochondrion [GO:0005739]; neuron projection [GO:0043005]; synapse [GO:0045202]
11.078	1.18762	-4.01053	60S ribosomal protein L37;Ribosomal protein L37	RPL37	extracellular exosome [GO:0070062]; mitochondrial matrix [GO:0005759]; mitochondrion [GO:0005739]; neuron projection [GO:0043005]; synapse [GO:0045202]
16.93	0.87738	-4.00982	Myosin light polypeptide 6	MYL6;PDE6H	brush border [GO:0005903]; cytosol [GO:0005829]; extracellular exosome [GO:0070062]; membrane [GO:0016020]; myosin complex [GO:0016459]; myosin II complex [GO:0016460]; unconventional myosin complex [GO:0016461]; vesicle [GO:0031982]
28.487	1.68315	-4.00698	UPF0598 protein C8orf82	C8orf82
112.59	1.8035	-4.00514	Band 4.1-like protein 2	EPB41L2	cell cortex [GO:0005938]; cell junction [GO:0030054]; cytoskeleton [GO:0005856]; cytosol [GO:0005829]; extracellular exosome [GO:0070062]; focal adhesion [GO:0005925]; nucleoplasm [GO:0005654]; plasma membrane [GO:0005886]; spectrin [GO:0008091]
175.48	1.30447	-3.99637	Tetratricopeptide repeat protein 37	TTC37	cytoplasm [GO:0005737]; cytosol [GO:0005829]; euchromatin [GO:0000791]; nucleoplasm [GO:0005654]; nucleus [GO:0005634]; Ski complex [GO:0055087]
26.477	1.06549	-3.99496	Adenylate kinase 2, mitochondrial;Adenylate kinase 2, mitochondrial, N-terminally processed;Adenylate kinase 2, mitochondrial	AK2	cytoplasm [GO:0005737]; extracellular exosome [GO:0070062]; mitochondrial intermembrane space [GO:0005758]; mitochondrion [GO:0005739]; sperm mitochondrial sheath [GO:0097226]
46.637	1.15351	-3.99287	Platelet-activating factor acetylhydrolase IB subunit alpha	PAFAH1B1	1-alkyl-2-acetylglycerophosphocholine esterase complex [GO:0008247]; astral microtubule [GO:0000235]; axon cytoplasm [GO:1904115]; cell cortex [GO:0005938]; cell leading edge [GO:0031252]; central region of growth cone [GO:0090724]; centrosome [GO:0005813]; cytoplasmic microtubule [GO:0005881]; cytosol [GO:0005829]; extracellular exosome [GO:0070062]; glutamatergic synapse [GO:0098978]; kinesin c…
67.033	1.73221	-3.99224	C4b-binding protein alpha chain	C4BPA	blood microparticle [GO:0072562]; extracellular region [GO:0005576]; extracellular space [GO:0005615]; plasma membrane [GO:0005886]
66.819	1.64743	-3.98998	All-trans-retinol 13,14-reductase	RETSAT	endoplasmic reticulum membrane [GO:0005789]; membrane [GO:0016020]; nuclear membrane [GO:0031965]; nuclear outer membrane [GO:0005640]
25.19	1.75268	-3.98846	Clathrin light chain B	CLTB	ciliary membrane [GO:0060170]; clathrin coat [GO:0030118]; clathrin coat of coated pit [GO:0030132]; clathrin coat of trans-Golgi network vesicle [GO:0030130]; clathrin vesicle coat [GO:0030125]; clathrin-coated endocytic vesicle [GO:0045334]; cytosol [GO:0005829]; intracellular membrane-bounded organelle [GO:0043231]; plasma membrane [GO:0005886]; postsynaptic endocytic zone cytoplasmic componen…
39.385	1.70765	-3.985	4-hydroxyphenylpyruvate dioxygenase-like protein	HPDL	mitochondrion [GO:0005739]
52.22	0.735638	-3.98374	Eukaryotic translation initiation factor 3 subunit E	EIF3E	chromatin [GO:0000785]; cytoplasm [GO:0005737]; cytosol [GO:0005829]; eukaryotic 43S preinitiation complex [GO:0016282]; eukaryotic 48S preinitiation complex [GO:0033290]; eukaryotic translation initiation factor 3 complex [GO:0005852]; eukaryotic translation initiation factor 3 complex, eIF3e [GO:0071540]; extracellular exosome [GO:0070062]; membrane [GO:0016020]; nucleoplasm [GO:0005654]; nucle…
65.699	1.49822	-3.98208	GPI transamidase component PIG-T	PIGT	cytoplasmic vesicle [GO:0031410]; endoplasmic reticulum membrane [GO:0005789]; GPI-anchor transamidase complex [GO:0042765]; membrane [GO:0016020]
35.932	2.18208	-3.98006	Retinol dehydrogenase 13	RDH13	mitochondrial inner membrane [GO:0005743]
55.527	1.01236	-3.97804	Phosphatidylserine synthase 1	PTDSS1	endoplasmic reticulum membrane [GO:0005789]; membrane [GO:0016020]
55.299	1.2164	-3.97388	Zinc transporter 1	SLC30A1	basolateral plasma membrane [GO:0016323]; cytoplasm [GO:0005737]; cytoplasmic vesicle membrane [GO:0030659]; endoplasmic reticulum [GO:0005783]; Golgi apparatus [GO:0005794]; nuclear membrane [GO:0031965]; plasma membrane [GO:0005886]; postsynaptic density membrane [GO:0098839]; Schaffer collateral - CA1 synapse [GO:0098685]; T-tubule [GO:0030315]
33.36	1.04775	-3.96561	Pyrroline-5-carboxylate reductase 1, mitochondrial;Pyrroline-5-carboxylate reductase	PYCR1	mitochondrial matrix [GO:0005759]; mitochondrion [GO:0005739]
74.222	1.31278	-3.96292	Fragile X mental retardation syndrome-related protein 2	FXR2	axon [GO:0030424]; cytoplasm [GO:0005737]; cytoplasmic ribonucleoprotein granule [GO:0036464]; cytoplasmic stress granule [GO:0010494]; cytosol [GO:0005829]; dendritic filopodium [GO:1902737]; dendritic spine [GO:0043197]; dendritic spine neck [GO:0044326]; growth cone [GO:0030426]; membrane [GO:0016020]; neuronal cell body [GO:0043025]; nucleus [GO:0005634]; polysome [GO:0005844]; postsynaptic d…
50.118	2.08536	-3.9618	Elongation factor 1-gamma	EEF1G	cytoplasm [GO:0005737]; cytosol [GO:0005829]; extracellular exosome [GO:0070062]; membrane [GO:0016020]; nucleus [GO:0005634]
41.024	2.48617	-3.94926	Suppressor of G2 allele of SKP1 homolog	SUGT1	cytosol [GO:0005829]; kinetochore [GO:0000776]; nucleus [GO:0005634]; protein-containing complex [GO:0032991]; ubiquitin ligase complex [GO:0000151]
87.156	2.83138	-3.94865	Phospholipase A-2-activating protein	PLAA	cytoplasm [GO:0005737]; extracellular exosome [GO:0070062]; nucleus [GO:0005634]; synapse [GO:0045202]
48.897	1.40837	-3.94509	Vacuolar protein sorting-associated protein 4A;Vacuolar protein sorting-associated protein 4B	VPS4A;VPS4B	ATPase complex [GO:1904949]; centrosome [GO:0005813]; cytoplasm [GO:0005737]; cytosol [GO:0005829]; early endosome [GO:0005769]; endosome [GO:0005768]; endosome membrane [GO:0010008]; extracellular exosome [GO:0070062]; Flemming body [GO:0090543]; late endosome [GO:0005770]; late endosome membrane [GO:0031902]; lysosome [GO:0005764]; midbody [GO:0030496]; nuclear pore [GO:0005643]; nucleus [GO:00…
61.049	1.56857	-3.94451	Prolyl 4-hydroxylase subunit alpha-1	P4HA1	endoplasmic reticulum [GO:0005783]; endoplasmic reticulum lumen [GO:0005788]; intracellular membrane-bounded organelle [GO:0043231]; membrane [GO:0016020]; mitochondrion [GO:0005739]; procollagen-proline 4-dioxygenase complex [GO:0016222]
59.151	0.980385	-3.94411	Lysophosphatidylcholine acyltransferase 1	LPCAT1	azurophil granule membrane [GO:0035577]; endoplasmic reticulum [GO:0005783]; endoplasmic reticulum membrane [GO:0005789]; Golgi apparatus [GO:0005794]; Golgi membrane [GO:0000139]; lipid droplet [GO:0005811]; membrane [GO:0016020]; plasma membrane [GO:0005886]
152.78	0.988851	-3.94335	DNA mismatch repair protein Msh6	MSH6	chromatin [GO:0000785]; cytosol [GO:0005829]; Golgi apparatus [GO:0005794]; intracellular membrane-bounded organelle [GO:0043231]; MutSalpha complex [GO:0032301]; nucleoplasm [GO:0005654]; nucleus [GO:0005634]
121.9	1.9988	-3.94114	SWI/SNF-related matrix-associated actin-dependent regulator of chromatin subfamily A member 5;Probable global transcription activator SNF2L1	SMARCA5;SMARCA1	ACF complex [GO:0016590]; B-WICH complex [GO:0110016]; CHRAC [GO:0008623]; chromatin silencing complex [GO:0005677]; condensed chromosome [GO:0000793]; fibrillar center [GO:0001650]; NoRC complex [GO:0090536]; nucleolus [GO:0005730]; nucleoplasm [GO:0005654]; nucleus [GO:0005634]; NURF complex [GO:0016589]; pericentric heterochromatin [GO:0005721]; RSF complex [GO:0031213]; site of double-strand …
41.544	1.04379	-3.93023	Mitochondrial carrier homolog 1	MTCH1	mitochondrial outer membrane [GO:0005741]
66.049	0.92902	-3.92753	Nucleolar protein 56	NOP56	box C/D RNP complex [GO:0031428]; cytoplasm [GO:0005737]; fibrillar center [GO:0001650]; membrane [GO:0016020]; nucleolus [GO:0005730]; nucleoplasm [GO:0005654]; pre-snoRNP complex [GO:0070761]; small-subunit processome [GO:0032040]; sno(s)RNA-containing ribonucleoprotein complex [GO:0005732]
39.866	1.03671	-3.9227	Calcium uniporter protein, mitochondrial	MCU	calcium channel complex [GO:0034704]; mitochondrial inner membrane [GO:0005743]; mitochondrion [GO:0005739]; uniplex complex [GO:1990246]
43.062	0.662392	-3.92177	Interleukin enhancer-binding factor 2	ILF2	cytosol [GO:0005829]; extracellular region [GO:0005576]; ficolin-1-rich granule lumen [GO:1904813]; membrane [GO:0016020]; nucleolus [GO:0005730]; nucleoplasm [GO:0005654]; nucleus [GO:0005634]; ribonucleoprotein complex [GO:1990904]; specific granule lumen [GO:0035580]; tertiary granule lumen [GO:1904724]
75.475	1.71284	-3.92133	ATP-binding cassette sub-family D member 3	ABCD3	cytosol [GO:0005829]; intracellular membrane-bounded organelle [GO:0043231]; membrane [GO:0016020]; mitochondrion [GO:0005739]; peroxisomal matrix [GO:0005782]; peroxisomal membrane [GO:0005778]; peroxisome [GO:0005777]
113.08	1.4216	-3.91735	Poly [ADP-ribose] polymerase 1	PARP1	chromatin [GO:0000785]; chromosome, telomeric region [GO:0000781]; cytosol [GO:0005829]; membrane [GO:0016020]; mitochondrion [GO:0005739]; nuclear body [GO:0016604]; nuclear envelope [GO:0005635]; nuclear replication fork [GO:0043596]; nucleolus [GO:0005730]; nucleoplasm [GO:0005654]; nucleus [GO:0005634]; protein-containing complex [GO:0032991]; protein-DNA complex [GO:0032993]; site of DNA dam…
72.932	1.96362	-3.91559	Protein disulfide-isomerase A4	PDIA4	cell surface [GO:0009986]; endoplasmic reticulum [GO:0005783]; endoplasmic reticulum lumen [GO:0005788]; extracellular space [GO:0005615]; melanosome [GO:0042470]
13.015	1.40935	-3.91412	40S ribosomal protein S26;Putative 40S ribosomal protein S26-like 1	RPS26;RPS26P11	cytosolic small ribosomal subunit [GO:0022627]
14.173	1.22529	-3.90617	NHP2-like protein 1;NHP2-like protein 1, N-terminally processed	NHP2L1	box C/D RNP complex [GO:0031428]; cytosolic large ribosomal subunit [GO:0022625]; dense fibrillar component [GO:0001651]; nucleolus [GO:0005730]; nucleoplasm [GO:0005654]; nucleus [GO:0005634]; precatalytic spliceosome [GO:0071011]; protein-containing complex [GO:0032991]; small-subunit processome [GO:0032040]; U2-type precatalytic spliceosome [GO:0071005]; U4/U6 x U5 tri-snRNP complex [GO:004654…
118.58	1.68697	-3.90442	Cytospin-B	SPECC1	cytosol [GO:0005829]; fibrillar center [GO:0001650]; intracellular membrane-bounded organelle [GO:0043231]; nucleoplasm [GO:0005654]
42.674	1.43574	-3.90278	Protein DEK	DEK	B-WICH complex [GO:0110016]; contractile fiber [GO:0043292]; nucleolus [GO:0005730]; nucleoplasm [GO:0005654]; nucleus [GO:0005634]
32.662	2.33308	-3.89676	Elongation of very long chain fatty acids protein 1	ELOVL1	endoplasmic reticulum [GO:0005783]; endoplasmic reticulum membrane [GO:0005789]; membrane [GO:0016020]
69.531	2.0414	-3.89424	Tripartite motif-containing protein 47	TRIM47	cytosol [GO:0005829]; nucleus [GO:0005634]
75.356	1.06123	-3.89361	Mitotic interactor and substrate of PLK1	MISP	actin filament [GO:0005884]; cell cortex [GO:0005938]; focal adhesion [GO:0005925]; intracellular membrane-bounded organelle [GO:0043231]; plasma membrane [GO:0005886]; spindle pole centrosome [GO:0031616]
87.56	1.21839	-3.8921	Vitamin K-dependent gamma-carboxylase	GGCX	endoplasmic reticulum membrane [GO:0005789]; membrane [GO:0016020]
113.67	1.03286	-3.88269	Putative helicase MOV-10	MOV10	cytoplasmic ribonucleoprotein granule [GO:0036464]; cytoplasmic stress granule [GO:0010494]; cytosol [GO:0005829]; extracellular space [GO:0005615]; nucleus [GO:0005634]; P granule [GO:0043186]; P-body [GO:0000932]
59.345	3.18833	-3.8817	Tubulin-specific chaperone E	TBCE	cytoplasm [GO:0005737]; microtubule [GO:0005874]
47.82	1.50811	-3.87956	Histone-binding protein RBBP7	RBBP7	ATPase complex [GO:1904949]; chromosome, telomeric region [GO:0000781]; cytosol [GO:0005829]; ESC/E(Z) complex [GO:0035098]; histone deacetylase complex [GO:0000118]; nucleoplasm [GO:0005654]; nucleus [GO:0005634]; NuRD complex [GO:0016581]; NURF complex [GO:0016589]
28.024	1.28673	-3.87566	60S ribosomal protein L8	RPL8	cytoplasm [GO:0005737]; cytosol [GO:0005829]; cytosolic large ribosomal subunit [GO:0022625]; cytosolic ribosome [GO:0022626]; focal adhesion [GO:0005925]; membrane [GO:0016020]; nucleoplasm [GO:0005654]; postsynapse [GO:0098794]; postsynaptic density [GO:0014069]
89.301	1.43982	-3.87456	Probable 28S rRNA (cytosine(4447)-C(5))-methyltransferase	NOP2	ribonucleoprotein complex [GO:1990904]; ribosome [GO:0005840]
27.567	1.14401	-3.87238	Derlin-2;Derlin-3	DERL2;DERL3	endoplasmic reticulum membrane [GO:0005789]
48.006	1.58766	-3.86812	28S ribosomal protein S5, mitochondrial	MRPS5	mitochondrial inner membrane [GO:0005743]; mitochondrial small ribosomal subunit [GO:0005763]; mitochondrion [GO:0005739]
47.371	1.21834	-3.8666	Actin-related protein 3	ACTR3	actin cytoskeleton [GO:0015629]; Arp2/3 protein complex [GO:0005885]; brush border [GO:0005903]; cell-cell junction [GO:0005911]; cytoplasm [GO:0005737]; cytosol [GO:0005829]; extracellular exosome [GO:0070062]; focal adhesion [GO:0005925]; lamellipodium [GO:0030027]; membrane [GO:0016020]; nucleus [GO:0005634]; site of double-strand break [GO:0035861]
55.102	1.17114	-3.86619	Histone deacetylase 1;Histone deacetylase 2	HDAC1;HDAC2	chromatin [GO:0000785]; cytoplasm [GO:0005737]; cytosol [GO:0005829]; heterochromatin [GO:0000792]; histone deacetylase complex [GO:0000118]; neuronal cell body [GO:0043025]; nucleoplasm [GO:0005654]; nucleus [GO:0005634]; NuRD complex [GO:0016581]; protein-containing complex [GO:0032991]; Sin3-type complex [GO:0070822]; transcription repressor complex [GO:0017053]
126.97	0.836606	-3.86596	DNA damage-binding protein 1	DDB1	chromosome, telomeric region [GO:0000781]; Cul4-RING E3 ubiquitin ligase complex [GO:0080008]; Cul4A-RING E3 ubiquitin ligase complex [GO:0031464]; Cul4B-RING E3 ubiquitin ligase complex [GO:0031465]; cytoplasm [GO:0005737]; extracellular exosome [GO:0070062]; extracellular space [GO:0005615]; nucleolus [GO:0005730]; nucleoplasm [GO:0005654]; nucleus [GO:0005634]; protein-containing complex [GO:0…
10.112	1.07892	-3.862	Signal recognition particle 9 kDa protein	SRP9	cytosol [GO:0005829]; signal recognition particle receptor complex [GO:0005785]; signal recognition particle, endoplasmic reticulum targeting [GO:0005786]
24.146	1.6365	-3.86184	60S ribosomal protein L15;Ribosomal protein L15	RPL15	cytosolic ribosome [GO:0022626]; ribosomal subunit [GO:0044391]
32.011	1.88111	-3.86176	Protein YIF1A	YIF1A	endoplasmic reticulum membrane [GO:0005789]; endoplasmic reticulum-Golgi intermediate compartment [GO:0005793]; Golgi apparatus [GO:0005794]; Golgi membrane [GO:0000139]; intracellular membrane-bounded organelle [GO:0043231]
29.45	2.41869	-3.86007	39S ribosomal protein L47, mitochondrial	MRPL47	mitochondrial inner membrane [GO:0005743]; mitochondrial large ribosomal subunit [GO:0005762]; mitochondrion [GO:0005739]
57.924	0.888782	-3.85612	T-complex protein 1 subunit delta	CCT4	cell body [GO:0044297]; cell projection [GO:0042995]; centrosome [GO:0005813]; chaperonin-containing T-complex [GO:0005832]; cytosol [GO:0005829]; extracellular exosome [GO:0070062]; melanosome [GO:0042470]; microtubule [GO:0005874]; nucleoplasm [GO:0005654]; zona pellucida receptor complex [GO:0002199]
35.293	1.34298	-3.85515	Elongation of very long chain fatty acids protein 5;Elongation of very long chain fatty acids protein	ELOVL5	dendrite [GO:0030425]; dendritic tree [GO:0097447]; endoplasmic reticulum [GO:0005783]; endoplasmic reticulum membrane [GO:0005789]; membrane [GO:0016020]; neuronal cell body [GO:0043025]
47.514	1.68002	-3.84586	Adenosine 3-phospho 5-phosphosulfate transporter 1	SLC35B2	Golgi apparatus [GO:0005794]; Golgi membrane [GO:0000139]; membrane [GO:0016020]
59.143	1.92365	-3.83827	Tyrosine--tRNA ligase, cytoplasmic;Tyrosine--tRNA ligase, cytoplasmic, N-terminally processed	YARS	cytoplasm [GO:0005737]; cytosol [GO:0005829]; extracellular space [GO:0005615]; nuclear body [GO:0016604]; nucleus [GO:0005634]
85.652	0.953905	-3.83794	Targeting protein for Xklp2	TPX2;HCA90	axon hillock [GO:0043203]; cytosol [GO:0005829]; intercellular bridge [GO:0045171]; microtubule [GO:0005874]; microtubule cytoskeleton [GO:0015630]; mitotic spindle [GO:0072686]; nucleoplasm [GO:0005654]; nucleus [GO:0005634]; spindle [GO:0005819]; spindle pole [GO:0000922]
68.047	0.4636	-3.82786	Lysine--tRNA ligase	KARS	aminoacyl-tRNA synthetase multienzyme complex [GO:0017101]; cytosol [GO:0005829]; extracellular space [GO:0005615]; mitochondrial matrix [GO:0005759]; mitochondrion [GO:0005739]; nucleus [GO:0005634]; plasma membrane [GO:0005886]
19.298	1.10973	-3.82497	Putative ribonuclease	YBEY	aminoacyl-tRNA synthetase multienzyme complex [GO:0017101]; cytosol [GO:0005829]; extracellular space [GO:0005615]; mitochondrial matrix [GO:0005759]; mitochondrion [GO:0005739]; nucleus [GO:0005634]; plasma membrane [GO:0005886]
10.998	1.44469	-3.82487	Mitochondrial import inner membrane translocase subunit Tim8 A	TIMM8A	nucleus [GO:0005634]
28.134	0.9843	-3.82275	28S ribosomal protein S7, mitochondrial	MRPS7	mitochondrial inner membrane [GO:0005743]; mitochondrial small ribosomal subunit [GO:0005763]; ribosome [GO:0005840]
121.17	1.50003	-3.82071	2-5-oligoadenylate synthase 3	OAS3	cytosol [GO:0005829]; plasma membrane [GO:0005886]
32.688	2.074	-3.82044	Transformer-2 protein homolog alpha	TRA2A	intracellular membrane-bounded organelle [GO:0043231]; nucleolus [GO:0005730]; nucleoplasm [GO:0005654]; nucleus [GO:0005634]; spliceosomal complex [GO:0005681]
55.366	0.706398	-3.81719	Zinc finger protein 772	ZNF772	nucleus [GO:0005634]
40.45	1.13596	-3.81164	Guanine nucleotide-binding protein G(i) subunit alpha-2;Guanine nucleotide-binding protein G(o) subunit alpha;Guanine nucleotide-binding protein G(t) subunit alpha-2;Guanine nucleotide-binding protein G(t) subunit alpha-3;Guanine nucleotide-binding protein G(t) subunit alpha-1	GNAI2;GNAO1;GNAT2;GNAT3;GNAT1	cell body [GO:0044297]; centrosome [GO:0005813]; cytoplasm [GO:0005737]; cytosol [GO:0005829]; dendrite [GO:0030425]; extracellular exosome [GO:0070062]; extracellular vesicle [GO:1903561]; heterotrimeric G-protein complex [GO:0005834]; membrane [GO:0016020]; midbody [GO:0030496]; neuronal dense core vesicle [GO:0098992]; nucleoplasm [GO:0005654]; plasma membrane [GO:0005886]; synapse [GO:0045202]
39.611	1.49959	-3.80927	26S proteasome non-ATPase regulatory subunit 8	PSMD8	proteasome regulatory particle [GO:0005838]
47.578	1.12219	-3.80447	2,3-cyclic-nucleotide 3-phosphodiesterase	CNP	cytoplasm [GO:0005737]; extracellular exosome [GO:0070062]; extracellular space [GO:0005615]; melanosome [GO:0042470]; membrane [GO:0016020]; microtubule [GO:0005874]; microvillus [GO:0005902]; mitochondrial inner membrane [GO:0005743]; mitochondrial outer membrane [GO:0005741]; myelin sheath abaxonal region [GO:0035748]; myelin sheath adaxonal region [GO:0035749]; perinuclear region of cytoplasm…
64.129	1.11272	-3.80282	Acyl-CoA synthetase family member 3, mitochondrial	ACSF3	mitochondrion [GO:0005739]; nucleoplasm [GO:0005654]
53.924	1.68444	-3.80117	Solute carrier family 2, facilitated glucose transporter member 3;Solute carrier family 2, facilitated glucose transporter member 14	SLC2A3;SLC2A14	aggresome [GO:0016235]; membrane [GO:0016020]; nucleus [GO:0005634]; plasma membrane [GO:0005886]
75.872	1.00806	-3.80004	Annexin A6;Annexin	ANXA6	collagen-containing extracellular matrix [GO:0062023]; cytoplasm [GO:0005737]; extracellular exosome [GO:0070062]; focal adhesion [GO:0005925]; late endosome membrane [GO:0031902]; lysosomal membrane [GO:0005765]; melanosome [GO:0042470]; membrane [GO:0016020]; mitochondrion [GO:0005739]; perinuclear region of cytoplasm [GO:0048471]; sarcolemma [GO:0042383]
20.576	1.33264	-3.79043	39S ribosomal protein L18, mitochondrial	MRPL18	extracellular space [GO:0005615]; mitochondrial inner membrane [GO:0005743]; mitochondrial large ribosomal subunit [GO:0005762]; mitochondrial ribosome [GO:0005761]; mitochondrion [GO:0005739]
62.974	0.531982	-3.78707	Nicalin	NCLN	endoplasmic reticulum [GO:0005783]; membrane [GO:0016020]
40.329	1.63026	-3.78235	V-type proton ATPase subunit d 1	ATP6V0D1	endosome [GO:0005768]; proton-transporting V-type ATPase, V0 domain [GO:0033179]
95.925	1.8827	-3.77416	ATP-binding cassette sub-family F member 1	ABCF1	cytoplasm [GO:0005737]; cytosol [GO:0005829]; membrane [GO:0016020]; nuclear envelope [GO:0005635]; nucleoplasm [GO:0005654]; polysomal ribosome [GO:0042788]
73.776	1.50551	-3.77286	Carnitine O-palmitoyltransferase 2, mitochondrial	CPT2	mitochondrial inner membrane [GO:0005743]; mitochondrion [GO:0005739]; nucleolus [GO:0005730]; nucleoplasm [GO:0005654]
86.401	1.95189	-3.77255	Mitofusin-2	MFN2	cytosol [GO:0005829]; microtubule cytoskeleton [GO:0015630]; mitochondrial outer membrane [GO:0005741]; mitochondrion [GO:0005739]
81.035	1.00997	-3.77037	Threonine--tRNA ligase, mitochondrial	TARS2	mitochondrial matrix [GO:0005759]
39.681	2.41991	-3.76997	Replication factor C subunit 4	RFC4	Ctf18 RFC-like complex [GO:0031390]; DNA replication factor C complex [GO:0005663]; Elg1 RFC-like complex [GO:0031391]; nucleoplasm [GO:0005654]; nucleus [GO:0005634]
61.585	1.65005	-3.766	Src substrate cortactin	CTTN	cell cortex [GO:0005938]; clathrin-coated pit [GO:0005905]; cortical cytoskeleton [GO:0030863]; cytoplasm [GO:0005737]; cytoskeleton [GO:0005856]; cytosol [GO:0005829]; dendritic spine [GO:0043197]; endocytic vesicle [GO:0030139]; endoplasmic reticulum [GO:0005783]; focal adhesion [GO:0005925]; Golgi apparatus [GO:0005794]; intracellular membrane-bounded organelle [GO:0043231]; lamellipodium [GO:…
22.58	1.37934	-3.76417	Histone H1.5	HIST1H1B	chromatin [GO:0000785]; chromosome [GO:0005694]; heterochromatin [GO:0000792]; nucleolus [GO:0005730]; nucleoplasm [GO:0005654]; nucleosome [GO:0000786]; nucleus [GO:0005634]
36.638	2.00289	-3.76255	L-lactate dehydrogenase B chain	LDHB	cytoplasm [GO:0005737]; cytosol [GO:0005829]; extracellular exosome [GO:0070062]; membrane [GO:0016020]; membrane raft [GO:0045121]; mitochondrial inner membrane [GO:0005743]; mitochondrion [GO:0005739]; oxidoreductase complex [GO:1990204]
13.98	1.95593	-3.7621	Glutaminyl-peptide cyclotransferase-like protein	QPCTL	Golgi apparatus [GO:0005794]; Golgi membrane [GO:0000139]; membrane [GO:0016020]
59.578	1.12184	-3.76095	Nucleolar protein 58	NOP58	box C/D RNP complex [GO:0031428]; Cajal body [GO:0015030]; cytosol [GO:0005829]; fibrillar center [GO:0001650]; membrane [GO:0016020]; nucleolus [GO:0005730]; nucleoplasm [GO:0005654]; pre-snoRNP complex [GO:0070761]; small-subunit processome [GO:0032040]; sno(s)RNA-containing ribonucleoprotein complex [GO:0005732]
16.694	1.84559	-3.75984	Cytochrome b5 type B	CYB5B	intracellular membrane-bounded organelle [GO:0043231]; membrane [GO:0016020]; mitochondrial outer membrane [GO:0005741]; nitric-oxide synthase complex [GO:1903958]
25.565	1.43325	-3.75702	GTP:AMP phosphotransferase AK3, mitochondrial	AK3	cytoplasm [GO:0005737]; mitochondrial matrix [GO:0005759]; mitochondrion [GO:0005739]
34.188	1.78275	-3.75222	Testis-expressed sequence 264 protein	TEX264	autophagosome membrane [GO:0000421]; cytosol [GO:0005829]; endoplasmic reticulum [GO:0005783]; endoplasmic reticulum membrane [GO:0005789]; extracellular region [GO:0005576]; nucleus [GO:0005634]; platelet alpha granule lumen [GO:0031093]; replication fork [GO:0005657]
44.845	2.32766	-3.74993	Solute carrier family 22 member 18	SLC22A18	apical plasma membrane [GO:0016324]; cytoplasm [GO:0005737]; membrane [GO:0016020]; nuclear envelope [GO:0005635]; plasma membrane [GO:0005886]
56.629	1.1205	-3.74762	Protein spinster homolog 1	SPNS1	lysosomal membrane [GO:0005765]; membrane [GO:0016020]; mitochondrial inner membrane [GO:0005743]
96.022	1.0959	-3.74087	Programmed cell death 6-interacting protein	PDCD6IP	actomyosin [GO:0042641]; bicellular tight junction [GO:0005923]; centrosome [GO:0005813]; cytosol [GO:0005829]; endoplasmic reticulum exit site [GO:0070971]; endosome [GO:0005768]; extracellular exosome [GO:0070062]; extracellular vesicle [GO:1903561]; Flemming body [GO:0090543]; focal adhesion [GO:0005925]; immunological synapse [GO:0001772]; melanosome [GO:0042470]; membrane [GO:0016020]
32.749	1.3586	-3.7376	Polyadenylate-binding protein 2	PABPN1	cytoplasm [GO:0005737]; nuclear inclusion body [GO:0042405]; nuclear speck [GO:0016607]; nucleoplasm [GO:0005654]; nucleus [GO:0005634]; ribonucleoprotein complex [GO:1990904]
38.496	0.986723	-3.7362	Replication factor C subunit 5	RFC5	Ctf18 RFC-like complex [GO:0031390]; DNA replication factor C complex [GO:0005663]; nucleoplasm [GO:0005654]; nucleus [GO:0005634]
67.56	0.90595	-3.73571	Far upstream element-binding protein 1	FUBP1	cytoplasm [GO:0005737]; nucleoplasm [GO:0005654]; nucleus [GO:0005634]
242.56	1.74425	-3.73335	Dedicator of cytokinesis protein 7	DOCK7	axon [GO:0030424]; basal part of cell [GO:0045178]; focal adhesion [GO:0005925]; growth cone [GO:0030426]; neuron projection [GO:0043005]
112.42	1.80514	-3.73264	General transcription factor II-I	GTF2I	cytoplasm [GO:0005737]; membrane [GO:0016020]; nucleoplasm [GO:0005654]; nucleus [GO:0005634]
77.15	0.592617	-3.73071	Transmembrane protein 214	TMEM214	cytoplasmic microtubule [GO:0005881]; cytosol [GO:0005829]; endoplasmic reticulum [GO:0005783]; endoplasmic reticulum membrane [GO:0005789]; Golgi apparatus [GO:0005794]
41.488	1.44168	-3.72948	Minor histocompatibility antigen H13	HM13	cell surface [GO:0009986]; cytoplasmic side of endoplasmic reticulum membrane [GO:0098554]; Derlin-1 retrotranslocation complex [GO:0036513]; endoplasmic reticulum [GO:0005783]; endoplasmic reticulum membrane [GO:0005789]; lumenal side of endoplasmic reticulum membrane [GO:0098553]; membrane [GO:0016020]; plasma membrane [GO:0005886]; rough endoplasmic reticulum [GO:0005791]
42.509	0.780205	-3.7282	NADH dehydrogenase [ubiquinone] 1 alpha subcomplex subunit 9, mitochondrial	NDUFA9	mitochondrial inner membrane [GO:0005743]; mitochondrial matrix [GO:0005759]; mitochondrial membrane [GO:0031966]; mitochondrial respiratory chain complex I [GO:0005747]; mitochondrion [GO:0005739]; nucleus [GO:0005634]
22.119	1.36492	-3.72695	Flavin reductase (NADPH)	BLVRB	cytosol [GO:0005829]; extracellular exosome [GO:0070062]; intracellular membrane-bounded organelle [GO:0043231]; nucleoplasm [GO:0005654]; plasma membrane [GO:0005886]; terminal bouton [GO:0043195]
175.49	1.15639	-3.72542	Eukaryotic translation initiation factor 4 gamma 1	EIF4G1	cytoplasm [GO:0005737]; cytoplasmic stress granule [GO:0010494]; cytosol [GO:0005829]; eukaryotic translation initiation factor 4F complex [GO:0016281]; membrane [GO:0016020]; nucleus [GO:0005634]; postsynapse [GO:0098794]; ribosome [GO:0005840]
95.047	1.20139	-3.72359	Putative PIP5K1A and PSMD4-like protein	PIPSL	cytoplasm [GO:0005737]; plasma membrane [GO:0005886]
166.51	0.750473	-3.71999	WD repeat-containing protein 62	WDR62	centriolar satellite [GO:0034451]; centriole [GO:0005814]; centrosome [GO:0005813]; cytosol [GO:0005829]; mitotic spindle [GO:0072686]; nucleus [GO:0005634]; spindle pole [GO:0000922]
40.094	1.14655	-3.71829	Phosphate carrier protein, mitochondrial	SLC25A3	mitochondrial inner membrane [GO:0005743]; mitochondrion [GO:0005739]
37.497	1.17322	-3.7157	Poly(rC)-binding protein 1	PCBP1	cytoplasm [GO:0005737]; cytoplasmic ribonucleoprotein granule [GO:0036464]; cytosol [GO:0005829]; extracellular exosome [GO:0070062]; membrane [GO:0016020]; nuclear speck [GO:0016607]; nucleoplasm [GO:0005654]; nucleus [GO:0005634]; postsynaptic density [GO:0014069]; ribonucleoprotein complex [GO:1990904]
45.251	1.48244	-3.71456	GPI-anchor transamidase	PIGK	endoplasmic reticulum membrane [GO:0005789]; GPI-anchor transamidase complex [GO:0042765]; membrane [GO:0016020]
174.38	1.29466	-3.70993	DNA topoisomerase 2-alpha;DNA topoisomerase 2-beta;DNA topoisomerase 2	TOP2A;TOP2B	chromosome, centromeric region [GO:0000775]; condensed chromosome [GO:0000793]; cytoplasm [GO:0005737]; DNA topoisomerase type II (double strand cut, ATP-hydrolyzing) complex [GO:0009330]; male germ cell nucleus [GO:0001673]; nucleolus [GO:0005730]; nucleoplasm [GO:0005654]; nucleus [GO:0005634]; protein-containing complex [GO:0032991]; ribonucleoprotein complex [GO:1990904]
76.12	1.92129	-3.70662	Nuclear fragile X mental retardation-interacting protein 2	NUFIP2	cytoplasm [GO:0005737]; cytoplasmic stress granule [GO:0010494]; cytosol [GO:0005829]; membrane [GO:0016020]; nuclear body [GO:0016604]; nucleoplasm [GO:0005654]; nucleus [GO:0005634]; polysomal ribosome [GO:0042788]; ribosome [GO:0005840]
31.705	1.58422	-3.70554	39S ribosomal protein L46, mitochondrial	MRPL46	cell junction [GO:0030054]; mitochondrial inner membrane [GO:0005743]; mitochondrial large ribosomal subunit [GO:0005762]; mitochondrion [GO:0005739]; nucleoplasm [GO:0005654]
24.488	1.70705	-3.70502	Ras-related protein Rab-11B;Ras-related protein Rab-11A	RAB11B;RAB11A	cytosol [GO:0005829]; extracellular exosome [GO:0070062]; Golgi apparatus [GO:0005794]; phagocytic vesicle [GO:0045335]; phagocytic vesicle membrane [GO:0030670]; recycling endosome [GO:0055037]; recycling endosome membrane [GO:0055038]; synaptic vesicle [GO:0008021]; synaptic vesicle membrane [GO:0030672]
35.853	1.19494	-3.70421	Aldose reductase	AKR1B1	cytosol [GO:0005829]; mitochondrial matrix [GO:0005759]; mitochondrion [GO:0005739]
71.027	0.450961	-3.70386	Heat shock 70 kDa protein 6	HSPA6	blood microparticle [GO:0072562]; centriole [GO:0005814]; cytoplasm [GO:0005737]; cytosol [GO:0005829]; extracellular exosome [GO:0070062]; extracellular region [GO:0005576]; ficolin-1-rich granule lumen [GO:1904813]; nucleus [GO:0005634]; secretory granule lumen [GO:0034774]
124.39	1.19802	-3.70115	Transcriptional repressor NF-X1	NFX1	chromatin [GO:0000785]; cytosol [GO:0005829]; nucleolus [GO:0005730]; nucleoplasm [GO:0005654]; nucleus [GO:0005634]; plasma membrane [GO:0005886]
32.444	1.39054	-3.70108	Syntenin-1	SDCBP	adherens junction [GO:0005912]; azurophil granule lumen [GO:0035578]; blood microparticle [GO:0072562]; cytoplasm [GO:0005737]; cytoskeleton [GO:0005856]; cytosol [GO:0005829]; endoplasmic reticulum membrane [GO:0005789]; extracellular exosome [GO:0070062]; extracellular region [GO:0005576]; extracellular space [GO:0005615]; extracellular vesicle [GO:1903561]; focal adhesion [GO:0005925]; interle…
35.061	1.06224	-3.70025	Sodium/potassium-transporting ATPase subunit beta-1	ATP1B1	apical plasma membrane [GO:0016324]; basolateral plasma membrane [GO:0016323]; extracellular exosome [GO:0070062]; extracellular vesicle [GO:1903561]; intercalated disc [GO:0014704]; lateral plasma membrane [GO:0016328]; membrane [GO:0016020]; organelle membrane [GO:0031090]; plasma membrane [GO:0005886]; sarcolemma [GO:0042383]; sodium:potassium-exchanging ATPase complex [GO:0005890]; sperm flag…
23.671	1.01414	-3.6986	SAP domain-containing ribonucleoprotein	SARNP;CIP29	cytoplasmic ribonucleoprotein granule [GO:0036464]; nuclear speck [GO:0016607]
76.096	1.44274	-3.69366	Cleft lip and palate transmembrane protein 1	CLPTM1	endomembrane system [GO:0012505]; external side of plasma membrane [GO:0009897]; membrane [GO:0016020]; plasma membrane [GO:0005886]
35.716	1.31958	-3.69131	Thymidylate synthase	TYMS	cytoplasm [GO:0005737]; cytosol [GO:0005829]; mitochondrial inner membrane [GO:0005743]; mitochondrial matrix [GO:0005759]; mitochondrion [GO:0005739]; nucleus [GO:0005634]
34.412	1.21591	-3.68717	Ketosamine-3-kinase	FN3KRP	cytosol [GO:0005829]
118.32	1.16971	-3.68616	Protein transport protein Sec24C	SEC24C	COPII vesicle coat [GO:0030127]; cytosol [GO:0005829]; endoplasmic reticulum exit site [GO:0070971]; endoplasmic reticulum membrane [GO:0005789]; ER to Golgi transport vesicle membrane [GO:0012507]
186.49	1.93952	-3.6856	Kinesin-like protein KIF14	KIF14	cytosol [GO:0005829]; Flemming body [GO:0090543]; kinesin complex [GO:0005871]; membrane [GO:0016020]; microtubule [GO:0005874]; midbody [GO:0030496]; nucleus [GO:0005634]; spindle midzone [GO:0051233]
35.169	1.10622	-3.68238	Laforin, isoform 9	EPM2A	nucleus [GO:0005634]
47.091	3.12703	-3.67867	Alpha-1,3/1,6-mannosyltransferase ALG2	ALG2	cytoplasm [GO:0005737]; endoplasmic reticulum membrane [GO:0005789]; membrane [GO:0016020]; nucleus [GO:0005634]; perinuclear region of cytoplasm [GO:0048471]
34.769	1.22162	-3.67666	Ribose-phosphate pyrophosphokinase 2	PRPS2	cytoplasm [GO:0005737]; cytosol [GO:0005829]; ribose phosphate diphosphokinase complex [GO:0002189]
37.606	1.27458	-3.67639	Ubiquitin carboxyl-terminal hydrolase isozyme L5	UCHL5	cytoplasm [GO:0005737]; cytosol [GO:0005829]; cytosolic proteasome complex [GO:0031597]; Ino80 complex [GO:0031011]; nucleolus [GO:0005730]; nucleoplasm [GO:0005654]; nucleus [GO:0005634]
56.92	1.28114	-3.67329	CDK5 regulatory subunit-associated protein 3	CDK5RAP3	centrosome [GO:0005813]; cytoplasm [GO:0005737]; cytosol [GO:0005829]; intracellular membrane-bounded organelle [GO:0043231]; membrane [GO:0016020]; nucleolus [GO:0005730]; nucleus [GO:0005634]; protein-containing complex [GO:0032991]
22.086	0.959102	-3.67054	Peroxiredoxin-5, mitochondrial	PRDX5	cytoplasm [GO:0005737]; cytoplasmic vesicle [GO:0031410]; cytosol [GO:0005829]; extracellular exosome [GO:0070062]; extracellular space [GO:0005615]; intracellular membrane-bounded organelle [GO:0043231]; mitochondrial matrix [GO:0005759]; mitochondrion [GO:0005739]; nucleus [GO:0005634]; perinuclear region of cytoplasm [GO:0048471]; peroxisomal matrix [GO:0005782]; peroxisome [GO:0005777]
23.63	1.36755	-3.66819	Peptidyl-tRNA hydrolase ICT1, mitochondrial	ICT1	mitochondrial inner membrane [GO:0005743]; mitochondrial large ribosomal subunit [GO:0005762]; mitochondrial matrix [GO:0005759]; mitochondrion [GO:0005739]; nucleoplasm [GO:0005654]; plasma membrane [GO:0005886]
21.77	0.707802	-3.66198	28S ribosomal protein S23, mitochondrial	MRPS23	mitochondrial inner membrane [GO:0005743]; mitochondrial small ribosomal subunit [GO:0005763]; mitochondrion [GO:0005739]; nuclear membrane [GO:0031965]
14.686	1.36507	-3.65813	Membrane magnesium transporter 1	MMGT1	early endosome [GO:0005769]; early endosome membrane [GO:0031901]; EMC complex [GO:0072546]; endoplasmic reticulum membrane [GO:0005789]; Golgi apparatus [GO:0005794]; Golgi membrane [GO:0000139]; membrane [GO:0016020]; plasma membrane [GO:0005886]
46.153	1.90283	-3.6564	Eukaryotic initiation factor 4A-I	EIF4A1	cytoplasm [GO:0005737]; cytosol [GO:0005829]; eukaryotic translation initiation factor 4F complex [GO:0016281]; extracellular exosome [GO:0070062]; membrane [GO:0016020]
103.57	1.41751	-3.65027	Gamma-tubulin complex component 3	TUBGCP3	centriole [GO:0005814]; centrosome [GO:0005813]; cytoplasm [GO:0005737]; cytosol [GO:0005829]; equatorial microtubule organizing center [GO:0000923]; gamma-tubulin complex [GO:0000930]; membrane [GO:0016020]; polar microtubule [GO:0005827]; spindle [GO:0005819]
67.567	1.2414	-3.64395	Calnexin	CANX	endoplasmic reticulum [GO:0005783]; endoplasmic reticulum membrane [GO:0005789]; melanosome [GO:0042470]
58.687	3.15614	-3.63914	Serine/threonine-protein phosphatase 2B catalytic subunit alpha isoform;Serine/threonine-protein phosphatase;Serine/threonine-protein phosphatase 2B catalytic subunit gamma isoform	PPP3CA;PPP3CC	calcineurin complex [GO:0005955]; cytoplasm [GO:0005737]; cytosol [GO:0005829]; dendritic spine [GO:0043197]; extrinsic component of plasma membrane [GO:0019897]; glutamatergic synapse [GO:0098978]; mitochondrion [GO:0005739]; nucleoplasm [GO:0005654]; plasma membrane [GO:0005886]; protein serine/threonine phosphatase complex [GO:0008287]; sarcolemma [GO:0042383]; Schaffer collateral - CA1 synaps…
21.08	1.25981	-3.63895	Translocon-associated protein subunit gamma	SSR3	endoplasmic reticulum [GO:0005783]; endoplasmic reticulum membrane [GO:0005789]
24.279	1.76765	-3.63518	GrpE protein homolog 1, mitochondrial	GRPEL1	mitochondrial inner membrane [GO:0005743]; mitochondrial matrix [GO:0005759]; mitochondrion [GO:0005739]; nucleoplasm [GO:0005654]; PAM complex, Tim23 associated import motor [GO:0001405]; TIM23 mitochondrial import inner membrane translocase complex [GO:0005744]
22.487	0.736486	-3.63509	Histone H1x	H1FX	chromosome [GO:0005694]; nucleolus [GO:0005730]; nucleoplasm [GO:0005654]; nucleosome [GO:0000786]; nucleus [GO:0005634]
115.28	1.16161	-3.6277	Protein phosphatase 1 regulatory subunit 12A	PPP1R12A	A band [GO:0031672]; actin cytoskeleton [GO:0015629]; centrosome [GO:0005813]; contractile fiber [GO:0043292]; cytoplasm [GO:0005737]; cytosol [GO:0005829]; focal adhesion [GO:0005925]; kinetochore [GO:0000776]; nucleolus [GO:0005730]; nucleoplasm [GO:0005654]; plasma membrane [GO:0005886]; PTW/PP1 phosphatase complex [GO:0072357]; stress fiber [GO:0001725]; Z disc [GO:0030018]
47.036	1.10879	-3.62763	Creatine kinase U-type, mitochondrial	CKMT1A	mitochondrial inner membrane [GO:0005743]; mitochondrion [GO:0005739]
54.303	1.01522	-3.62292	Kinetochore protein Nuf2	NUF2	kinetochore [GO:0000776]; Ndc80 complex [GO:0031262]; nucleoplasm [GO:0005654]
55.536	0.952576	-3.61979	COP9 signalosome complex subunit 1	GPS1	cytosol [GO:0005829]; nucleoplasm [GO:0005654]; protein-containing complex [GO:0032991]
118.63	2.2778	-3.61845	FERM, RhoGEF and pleckstrin domain-containing protein 1	FARP1	cytoplasmic side of plasma membrane [GO:0009898]; cytoskeleton [GO:0005856]; cytosol [GO:0005829]; dendrite [GO:0030425]; dendritic spine [GO:0043197]; extrinsic component of postsynaptic membrane [GO:0098890]; filopodium [GO:0030175]; glutamatergic synapse [GO:0098978]
37.895	1.94311	-3.61324	Bifunctional methylenetetrahydrofolate dehydrogenase/cyclohydrolase, mitochondrial;NAD-dependent methylenetetrahydrofolate dehydrogenase;Methenyltetrahydrofolate cyclohydrolase	MTHFD2	extracellular space [GO:0005615]; mitochondrial matrix [GO:0005759]; mitochondrion [GO:0005739]
27.385	0.887914	-3.60785	Eukaryotic translation initiation factor 4H	EIF4H	cytosol [GO:0005829]; eukaryotic translation initiation factor 4F complex [GO:0016281]; membrane [GO:0016020]; perinuclear region of cytoplasm [GO:0048471]; polysome [GO:0005844]
856.87	0.75698	-3.60754	Microtubule-actin cross-linking factor 1, isoforms 1/2/3/5	MACF1	actin cytoskeleton [GO:0015629]; cytoplasm [GO:0005737]; cytoskeleton [GO:0005856]; Golgi apparatus [GO:0005794]; membrane [GO:0016020]; microtubule [GO:0005874]; plasma membrane [GO:0005886]; ruffle membrane [GO:0032587]
19.198	1.85746	-3.60682	39S ribosomal protein L49, mitochondrial	MRPL49	mitochondrial inner membrane [GO:0005743]; mitochondrial large ribosomal subunit [GO:0005762]; mitochondrial ribosome [GO:0005761]; mitochondrion [GO:0005739]
21.75	1.00483	-3.60632	NADH dehydrogenase [ubiquinone] 1 beta subcomplex subunit 5, mitochondrial	NDUFB5	mitochondrion [GO:0005739]; ribonucleoprotein complex [GO:1990904]; ribosome [GO:0005840]
20.105	1.20349	-3.6056	NADH dehydrogenase [ubiquinone] 1 alpha subcomplex subunit 8	NDUFA8	mitochondrion [GO:0005739]; ribonucleoprotein complex [GO:1990904]; ribosome [GO:0005840]
69.72	1.27014	-3.60515	Fragile X mental retardation syndrome-related protein 1	FXR1	axon [GO:0030424]; costamere [GO:0043034]; cytoplasm [GO:0005737]; cytoplasmic ribonucleoprotein granule [GO:0036464]; cytoplasmic stress granule [GO:0010494]; cytosol [GO:0005829]; dendritic filopodium [GO:1902737]; dendritic spine [GO:0043197]; dendritic spine neck [GO:0044326]; glutamatergic synapse [GO:0098978]; growth cone [GO:0030426]; intracellular non-membrane-bounded organelle [GO:004323…
54.234	2.07149	-3.60034	Coronin-1B;Coronin	CORO1B	actin filament [GO:0005884]; cell leading edge [GO:0031252]; cell periphery [GO:0071944]; cytoplasm [GO:0005737]; cytosol [GO:0005829]; extracellular exosome [GO:0070062]; focal adhesion [GO:0005925]; lamellipodium [GO:0030027]; perinuclear region of cytoplasm [GO:0048471]; plasma membrane [GO:0005886]; stress fiber [GO:0001725]
44.96	1.81992	-3.59586	Lysosome-associated membrane glycoprotein 2	LAMP2	autolysosome [GO:0044754]; autophagosome membrane [GO:0000421]; azurophil granule membrane [GO:0035577]; chaperone-mediated autophagy translocation complex [GO:0061742]; extracellular exosome [GO:0070062]; extracellular space [GO:0005615]; ficolin-1-rich granule membrane [GO:0101003]; intracellular membrane-bounded organelle [GO:0043231]; late endosome [GO:0005770]; late endosome membrane [GO:003…
18.592	2.03867	-3.59414	Large ribosomal subunit protein uL16 (60S ribosomal protein L10)	RPL10	cytosol [GO:0005829]; cytosolic large ribosomal subunit [GO:0022625]; endoplasmic reticulum [GO:0005783]
46.51	1.94511	-3.59259	Succinyl-CoA ligase [GDP-forming] subunit beta, mitochondrial	SUCLG2	mitochondrial matrix [GO:0005759]; mitochondrion [GO:0005739]; plasma membrane [GO:0005886]; succinate-CoA ligase complex [GO:0042709]; succinate-CoA ligase complex (GDP-forming) [GO:0045244]
87.679	1.24873	-3.59207	Cullin-4A	CUL4A	Cul4-RING E3 ubiquitin ligase complex [GO:0080008]; Cul4A-RING E3 ubiquitin ligase complex [GO:0031464]; cytoplasm [GO:0005737]; nucleoplasm [GO:0005654]; nucleus [GO:0005634]
83.165	1.04111	-3.59182	Glycine--tRNA ligase	GARS	axon [GO:0030424]; cytoplasm [GO:0005737]; cytosol [GO:0005829]; extracellular exosome [GO:0070062]; mitochondrial matrix [GO:0005759]; mitochondrion [GO:0005739]; secretory granule [GO:0030141]
95.196	0.62781	-3.57957	Echinoderm microtubule-associated protein-like 3	EML3	cytoplasm [GO:0005737]; microtubule cytoskeleton [GO:0015630]; midbody [GO:0030496]; mitotic spindle microtubule [GO:1990498]; nucleus [GO:0005634]; spindle [GO:0005819]; spindle microtubule [GO:0005876]
27.131	1.37193	-3.57862	Diablo homolog, mitochondrial	DIABLO	CD40 receptor complex [GO:0035631]; cytoplasmic side of plasma membrane [GO:0009898]; cytosol [GO:0005829]; mitochondrial intermembrane space [GO:0005758]; mitochondrion [GO:0005739]
17.302	4.45776	-3.57606	Stathmin	STMN1	cytosol [GO:0005829]; microtubule [GO:0005874]
38.534	1.31193	-3.57564	Stomatin-like protein 2, mitochondrial	STOML2	actin cytoskeleton [GO:0015629]; immunological synapse [GO:0001772]; membrane raft [GO:0045121]; mitochondrial inner membrane [GO:0005743]; mitochondrial intermembrane space [GO:0005758]; mitochondrion [GO:0005739]; plasma membrane [GO:0005886]
192.69	1.08686	-3.57331	LIM domain only protein 7	LMO7	apical plasma membrane [GO:0016324]; cell surface [GO:0009986]; cytoplasm [GO:0005737]; cytosol [GO:0005829]; focal adhesion [GO:0005925]; nuclear envelope [GO:0005635]; nucleus [GO:0005634]; ubiquitin ligase complex [GO:0000151]
138.62	1.33246	-3.57152	DNA-directed RNA polymerase, mitochondrial	POLRMT	mitochondrial DNA-directed RNA polymerase complex [GO:0034245]; mitochondrial matrix [GO:0005759]; mitochondrial nucleoid [GO:0042645]; mitochondrion [GO:0005739]; protein-containing complex [GO:0032991]
113.29	2.23622	-3.57007	MMS19 nucleotide excision repair protein homolog	MMS19	CIA complex [GO:0097361]; cytoplasm [GO:0005737]; nucleus [GO:0005634]; spindle [GO:0005819]
15.345	1.05982	-3.56931	28S ribosomal protein S16, mitochondrial	MRPS16	cytoplasm [GO:0005737]; ribonucleoprotein complex [GO:1990904]; ribosome [GO:0005840]
24.992	1.21818	-3.56742	UPF0488 protein C8orf33	C8orf33	cytosol [GO:0005829]; mitochondrial inner membrane [GO:0005743]; mitochondrial small ribosomal subunit [GO:0005763]; mitochondrion [GO:0005739]
19.576	0.991329	-3.56452	Cytochrome c oxidase subunit 4 isoform 1, mitochondrial	COX4I1	cytosol [GO:0005829]; membrane [GO:0016020]; mitochondrial inner membrane [GO:0005743]; mitochondrial membrane [GO:0031966]; mitochondrial respiratory chain complex IV [GO:0005751]; mitochondrion [GO:0005739]; nucleoplasm [GO:0005654]
50.435	1.59375	-3.55813	Rho GTPase-activating protein 1	ARHGAP1	cytoplasm [GO:0005737]; cytosol [GO:0005829]; endosome membrane [GO:0010008]; extracellular exosome [GO:0070062]; perinuclear region of cytoplasm [GO:0048471]
26.973	2.47185	-3.5491	Estradiol 17-beta-dehydrogenase 8	HSD17B8	mitochondrial envelope [GO:0005740]; mitochondrial matrix [GO:0005759]; oxidoreductase complex [GO:1990204]; plasma membrane [GO:0005886]
40.307	2.46169	-3.54798	Sialic acid synthase	NANS	cytoplasm [GO:0005737]; cytosol [GO:0005829]; extracellular exosome [GO:0070062]
52.545	3.05358	-3.54417	NADH dehydrogenase [ubiquinone] iron-sulfur protein 2, mitochondrial	NDUFS2	mitochondrial inner membrane [GO:0005743]; mitochondrial matrix [GO:0005759]; mitochondrial respiratory chain complex I [GO:0005747]; mitochondrion [GO:0005739]; nucleoplasm [GO:0005654]
31.54	1.34808	-3.5416	Ras suppressor protein 1	RSU1	cytosol [GO:0005829]; extracellular exosome [GO:0070062]; focal adhesion [GO:0005925]
27.963	0.80047	-3.53922	Gamma-interferon-inducible lysosomal thiol reductase	IFI30	cell junction [GO:0030054]; cytosol [GO:0005829]; extracellular region [GO:0005576]; intracellular membrane-bounded organelle [GO:0043231]; lysosomal lumen [GO:0043202]; lysosome [GO:0005764]
63.972	0.598537	-3.53912	Eukaryotic translation initiation factor 3 subunit D	EIF3D	cytosol [GO:0005829]; eukaryotic 43S preinitiation complex [GO:0016282]; eukaryotic 48S preinitiation complex [GO:0033290]; eukaryotic translation initiation factor 3 complex [GO:0005852]; eukaryotic translation initiation factor 3 complex, eIF3m [GO:0071541]; membrane [GO:0016020]; synapse [GO:0045202]
42.15	2.26076	-3.5352	Nucleoporin Nup43	NUP43	cytosol [GO:0005829]; kinetochore [GO:0000776]; nuclear envelope [GO:0005635]; nuclear pore [GO:0005643]; nuclear pore outer ring [GO:0031080]; nuclear speck [GO:0016607]; nucleoplasm [GO:0005654]
81.798	2.92493	-3.53488	Exocyst complex component 8	EXOC8	cell leading edge [GO:0031252]; cytosol [GO:0005829]; exocyst [GO:0000145]; growth cone [GO:0030426]; late endosome [GO:0005770]; membrane [GO:0016020]; perinuclear region of cytoplasm [GO:0048471]; plasma membrane [GO:0005886]
87.133	1.20227	-3.53459	Ubiquitin carboxyl-terminal hydrolase 10	USP10	cytoplasm [GO:0005737]; cytosol [GO:0005829]; cytosolic ribosome [GO:0022626]; early endosome [GO:0005769]; intermediate filament cytoskeleton [GO:0045111]; nucleoplasm [GO:0005654]; nucleus [GO:0005634]; protein-containing complex [GO:0032991]
28.524	1.23648	-3.53276	Tropomyosin alpha-1 chain	TPM1	actin cytoskeleton [GO:0015629]; cytosol [GO:0005829]; membrane [GO:0016020]
113.79	0.816907	-3.53161	Isoleucine--tRNA ligase, mitochondrial	IARS2	mitochondrial matrix [GO:0005759]; mitochondrion [GO:0005739]
45.547	1.97802	-3.52783	Protein FAM98B	FAM98B	cytoplasm [GO:0005737]; intracellular membrane-bounded organelle [GO:0043231]; nucleoplasm [GO:0005654]; nucleus [GO:0005634]; tRNA-splicing ligase complex [GO:0072669]
31.279	1.84084	-3.52484	U1 small nuclear ribonucleoprotein A	SNRPA	nucleoplasm [GO:0005654]; nucleus [GO:0005634]; spliceosomal complex [GO:0005681]; U1 snRNP [GO:0005685]; U4/U6 x U5 tri-snRNP complex [GO:0046540]
17.17	1.15504	-3.52482	Putative RNA-binding protein 3	RBM3	cytoplasm [GO:0005737]; dendrite [GO:0030425]; nucleoplasm [GO:0005654]; nucleus [GO:0005634]; spliceosomal complex [GO:0005681]
13.802	1.41892	-3.52206	Histidine triad nucleotide-binding protein 1	HINT1	cytoplasm [GO:0005737]; cytoskeleton [GO:0005856]; cytosol [GO:0005829]; extracellular exosome [GO:0070062]; histone deacetylase complex [GO:0000118]; nucleoplasm [GO:0005654]; nucleus [GO:0005634]; plasma membrane [GO:0005886]
83.263	1.10274	-3.52113	Heat shock protein HSP 90-beta	HSP90AB1	aryl hydrocarbon receptor complex [GO:0034751]; axonal growth cone [GO:0044295]; cell surface [GO:0009986]; cytoplasm [GO:0005737]; cytosol [GO:0005829]; dendritic growth cone [GO:0044294]; dynein axonemal particle [GO:0120293]; extracellular exosome [GO:0070062]; extracellular region [GO:0005576]; ficolin-1-rich granule lumen [GO:1904813]; HSP90-CDC37 chaperone complex [GO:1990565]; melanosome […
56.5	1.47392	-3.51912	V-type proton ATPase subunit B, brain isoform	ATP6V1B2	apical plasma membrane [GO:0016324]; clathrin-coated vesicle membrane [GO:0030665]; cytosol [GO:0005829]; extracellular exosome [GO:0070062]; extrinsic component of synaptic vesicle membrane [GO:0098850]; intracellular membrane-bounded organelle [GO:0043231]; lysosomal membrane [GO:0005765]; melanosome [GO:0042470]; microvillus [GO:0005902]; plasma membrane [GO:0005886]; ruffle [GO:0001726]; vacu…
38.498	1.26699	-3.51827	Macrophage-capping protein	CAPG	actin cytoskeleton [GO:0015629]; centriole [GO:0005814]; cytoplasm [GO:0005737]; extracellular exosome [GO:0070062]; F-actin capping protein complex [GO:0008290]; Flemming body [GO:0090543]; lamellipodium [GO:0030027]; melanosome [GO:0042470]; mitotic spindle [GO:0072686]; nucleolus [GO:0005730]; nucleoplasm [GO:0005654]; nucleus [GO:0005634]; ruffle [GO:0001726]
266.94	1.62991	-3.51687	CCR4-NOT transcription complex subunit 1	CNOT1	CCR4-NOT complex [GO:0030014]; CCR4-NOT core complex [GO:0030015]; cytosol [GO:0005829]; extracellular space [GO:0005615]; membrane [GO:0016020]; nucleus [GO:0005634]; P-body [GO:0000932]; peroxisomal membrane [GO:0005778]
15.278	1.16621	-3.51422	CDGSH iron-sulfur domain-containing protein 2	CISD2	endoplasmic reticulum [GO:0005783]; endoplasmic reticulum membrane [GO:0005789]; membrane [GO:0016020]; mitochondrial outer membrane [GO:0005741]; perinuclear endoplasmic reticulum [GO:0097038]; protein-containing complex [GO:0032991]
71.965	1.05458	-3.51354	Protein NEDD1	NEDD1	apical part of cell [GO:0045177]; centriole [GO:0005814]; centrosome [GO:0005813]; ciliary basal body [GO:0036064]; cytosol [GO:0005829]; fibrillar center [GO:0001650]; nucleoplasm [GO:0005654]; pericentriolar material [GO:0000242]; spindle pole [GO:0000922]
27.745	2.0143	-3.51318	14-3-3 protein zeta/delta	YWHAZ	blood microparticle [GO:0072562]; cytoplasm [GO:0005737]; cytosol [GO:0005829]; extracellular exosome [GO:0070062]; extracellular space [GO:0005615]; focal adhesion [GO:0005925]; glutamatergic synapse [GO:0098978]; melanosome [GO:0042470]; nucleoplasm [GO:0005654]; nucleus [GO:0005634]; vesicle [GO:0031982]
218	1.94607	-3.51073	Chromodomain-helicase-DNA-binding protein 4	CHD4	centrosome [GO:0005813]; cerebellar granule cell to Purkinje cell synapse [GO:0150048]; chromatin [GO:0000785]; chromosome, telomeric region [GO:0000781]; cytoplasm [GO:0005737]; membrane [GO:0016020]; nucleoplasm [GO:0005654]; nucleus [GO:0005634]; NuRD complex [GO:0016581]; protein-containing complex [GO:0032991]; RNA polymerase II transcription regulator complex [GO:0090575]; site of DNA damag…
3816	0.959895	-3.50803	Titin	TTN	condensed nuclear chromosome [GO:0000794]; cytosol [GO:0005829]; extracellular exosome [GO:0070062]; extracellular region [GO:0005576]; I band [GO:0031674]; M band [GO:0031430]; striated muscle thin filament [GO:0005865]; Z disc [GO:0030018]
21.932	1.28993	-3.49934	Myosin light chain 3;Myosin light chain 1/3, skeletal muscle isoform	MYL3;MYL1	A band [GO:0031672]; cytosol [GO:0005829]; I band [GO:0031674]; muscle myosin complex [GO:0005859]; myosin II complex [GO:0016460]; sarcomere [GO:0030017]
14.582	1.02941	-3.49704	Prefoldin subunit 6	PFDN6	cytoplasm [GO:0005737]; prefoldin complex [GO:0016272]; protein folding chaperone complex [GO:0101031]; RPAP3/R2TP/prefoldin-like complex [GO:1990062]
52.306	1.80367	-3.49491	Mothers against decapentaplegic homolog 2;Mothers against decapentaplegic homolog 3;Mothers against decapentaplegic homolog 9	SMAD2;SMAD3;SMAD9	activin responsive factor complex [GO:0032444]; chromatin [GO:0000785]; cytoplasm [GO:0005737]; cytosol [GO:0005829]; heteromeric SMAD protein complex [GO:0071144]; homomeric SMAD protein complex [GO:0071142]; nucleoplasm [GO:0005654]; nucleus [GO:0005634]; protein-containing complex [GO:0032991]; SMAD protein complex [GO:0071141]; transcription regulator complex [GO:0005667]
58.814	2.78966	-3.49102	Cyclic GMP-AMP synthase	MB21D1	cytoplasm [GO:0005737]; cytosol [GO:0005829]; nuclear body [GO:0016604]; nucleoplasm [GO:0005654]; nucleus [GO:0005634]; plasma membrane [GO:0005886]; site of double-strand break [GO:0035861]
119.91	2.01525	-3.48655	FACT complex subunit SPT16	SUPT16H	FACT complex [GO:0035101]; nucleoplasm [GO:0005654]; nucleus [GO:0005634]
50.8	1.99343	-3.4784	Dolichyl-diphosphooligosaccharide--protein glycosyltransferase 48 kDa subunit	DDOST	azurophil granule membrane [GO:0035577]; endoplasmic reticulum [GO:0005783]; endoplasmic reticulum membrane [GO:0005789]; intracellular membrane-bounded organelle [GO:0043231]; membrane [GO:0016020]; oligosaccharyltransferase complex [GO:0008250]; plasma membrane [GO:0005886]
36.926	1.01389	-3.47672	Heterogeneous nuclear ribonucleoprotein H3	HNRNPH3	nucleoplasm [GO:0005654]; nucleus [GO:0005634]; ribonucleoprotein complex [GO:1990904]; spliceosomal complex [GO:0005681]
59.004	1.76876	-3.47032	Apoptosis inhibitor 5	API5	cytoplasm [GO:0005737]; membrane [GO:0016020]; nuclear speck [GO:0016607]; nucleus [GO:0005634]; spliceosomal complex [GO:0005681]
33.488	0.978709	-3.46567	Protein SET	SET	chromatin [GO:0000785]; cytoplasm [GO:0005737]; cytosol [GO:0005829]; endoplasmic reticulum [GO:0005783]; lipid droplet [GO:0005811]; nucleoplasm [GO:0005654]; nucleus [GO:0005634]; perinuclear region of cytoplasm [GO:0048471]; protein-containing complex [GO:0032991]
41.949	2.92731	-3.45806	GDP-mannose 4,6 dehydratase	GMDS	cytoplasm [GO:0005737]; cytosol [GO:0005829]; extracellular exosome [GO:0070062]
21.539	1.72017	-3.45537	ADP-ribosylation factor-like protein 8B;ADP-ribosylation factor-like protein 8A	ARL8B;ARL8A	axon cytoplasm [GO:1904115]; cytolytic granule membrane [GO:0101004]; cytoplasm [GO:0005737]; cytosol [GO:0005829]; extracellular exosome [GO:0070062]; late endosome membrane [GO:0031902]; lysosomal membrane [GO:0005765]; lysosome [GO:0005764]; membrane [GO:0016020]; midbody [GO:0030496]; spindle midzone [GO:0051233]; synapse [GO:0045202]
22.184	1.37103	-3.45321	28S ribosomal protein S18a, mitochondrial	MRPS18A	mitochondrial inner membrane [GO:0005743]; mitochondrial large ribosomal subunit [GO:0005762]; mitochondrial small ribosomal subunit [GO:0005763]; mitochondrion [GO:0005739]
19.015	1.17752	-3.45273	Nucleoside diphosphate kinase 3;Nucleoside diphosphate kinase	NME3	ciliary basal body [GO:0036064]; cytoplasm [GO:0005737]; cytosol [GO:0005829]; mitochondrial outer membrane [GO:0005741]
29.668	0.811619	-3.45193	Cytochrome b-c1 complex subunit Rieske, mitochondrial;Cytochrome b-c1 complex subunit 11;Putative cytochrome b-c1 complex subunit Rieske-like protein 1	UQCRFS1;UQCRFS1P1	mitochondrial inner membrane [GO:0005743]; mitochondrial respiratory chain complex III [GO:0005750]; mitochondrial respiratory chain complex IV [GO:0005751]; mitochondrion [GO:0005739]
29.952	2.09365	-3.43763	ER membrane protein complex subunit 3	EMC3	EMC complex [GO:0072546]; endoplasmic reticulum membrane [GO:0005789]; membrane [GO:0016020]
61.054	1.72959	-3.43646	60 kDa heat shock protein, mitochondrial	HSPD1	cell surface [GO:0009986]; clathrin-coated pit [GO:0005905]; coated vesicle [GO:0030135]; cytoplasm [GO:0005737]; cytosol [GO:0005829]; early endosome [GO:0005769]; extracellular exosome [GO:0070062]; extracellular space [GO:0005615]; lipopolysaccharide receptor complex [GO:0046696]; membrane [GO:0016020]; migrasome [GO:0140494]; mitochondrial inner membrane [GO:0005743]; mitochondrial matrix [GO…
26.21	1.1663	-3.43524	Transmembrane protein 109	TMEM109	extracellular exosome [GO:0070062]; monoatomic ion channel complex [GO:0034702]; nuclear outer membrane [GO:0005640]; sarcoplasmic reticulum membrane [GO:0033017]
59.573	0.850684	-3.43364	Aladin	AAAS	centrosome [GO:0005813]; cytosol [GO:0005829]; membrane [GO:0016020]; mitotic spindle [GO:0072686]; nuclear envelope [GO:0005635]; nuclear membrane [GO:0031965]; nuclear pore [GO:0005643]; nucleoplasm [GO:0005654]; nucleus [GO:0005634]; spindle pole [GO:0000922]
31.127	1.16814	-3.42714	Transmembrane protein 106B	TMEM106B	endosome [GO:0005768]; late endosome membrane [GO:0031902]; lysosomal membrane [GO:0005765]; lysosome [GO:0005764]; plasma membrane [GO:0005886]
61.264	1.64753	-3.42463	Sorting nexin-27	SNX27	cytosol [GO:0005829]; early endosome [GO:0005769]; early endosome membrane [GO:0031901]; endosome [GO:0005768]; glutamatergic synapse [GO:0098978]; immunological synapse [GO:0001772]; intracellular membrane-bounded organelle [GO:0043231]; Schaffer collateral - CA1 synapse [GO:0098685]
45.807	1.44956	-3.42015	Neutral cholesterol ester hydrolase 1	NCEH1	endoplasmic reticulum membrane [GO:0005789]; membrane [GO:0016020]; plasma membrane [GO:0005886]
358.2	1.71782	-3.41782	E3 SUMO-protein ligase RanBP2	RANBP2	annulate lamellae [GO:0005642]; cytoplasm [GO:0005737]; cytoplasmic periphery of the nuclear pore complex [GO:1990723]; cytosol [GO:0005829]; intracellular membrane-bounded organelle [GO:0043231]; membrane [GO:0016020]; nuclear envelope [GO:0005635]; nuclear inclusion body [GO:0042405]; nuclear membrane [GO:0031965]; nuclear pore [GO:0005643]; nuclear pore cytoplasmic filaments [GO:0044614]; nucl…
25.835	0.815583	-3.41702	Coiled-coil domain-containing protein 124	CCDC124	centrosome [GO:0005813]; cytosol [GO:0005829]; midbody [GO:0030496]; nucleus [GO:0005634]; plasma membrane [GO:0005886]
39.396	1.00034	-3.41509	Serum paraoxonase/arylesterase 2	PON2	extracellular region [GO:0005576]; plasma membrane [GO:0005886]
32.437	1.19471	-3.41456	Solute carrier family 25 member 35	SLC25A35	mitochondrial inner membrane [GO:0005743]
63.243	1.17546	-3.41306	Abhydrolase domain-containing protein 16A	ABHD16A;BAT5	membrane [GO:0016020]
9.9062	0.711161	-3.40968	Cytochrome b-c1 complex subunit 8	UQCRQ	mitochondrial inner membrane [GO:0005743]; mitochondrial respiratory chain complex III [GO:0005750]; mitochondrion [GO:0005739]
63.541	0.974261	-3.40788	Ran GTPase-activating protein 1	RANGAP1	aggresome [GO:0016235]; axon cytoplasm [GO:1904115]; cytoplasm [GO:0005737]; cytoplasmic periphery of the nuclear pore complex [GO:1990723]; cytosol [GO:0005829]; dendrite [GO:0030425]; intracellular membrane-bounded organelle [GO:0043231]; kinetochore [GO:0000776]; mitotic spindle [GO:0072686]; nuclear envelope [GO:0005635]; nuclear membrane [GO:0031965]; nuclear pore [GO:0005643]; nuclear pore …
50.646	1.32706	-3.40623	Probable ATP-dependent RNA helicase DDX47	DDX47	membrane [GO:0016020]; nucleolus [GO:0005730]; nucleoplasm [GO:0005654]; nucleus [GO:0005634]
140.28	1.59291	-3.40112	Ataxin-2	ATXN2	cytoplasm [GO:0005737]; cytoplasmic stress granule [GO:0010494]; cytosol [GO:0005829]; Golgi apparatus [GO:0005794]; membrane [GO:0016020]; perinuclear region of cytoplasm [GO:0048471]; polysome [GO:0005844]; ribonucleoprotein complex [GO:1990904]; trans-Golgi network [GO:0005802]
54.529	0.820528	-3.39544	Fascin	FSCN1	actin cytoskeleton [GO:0015629]; cell cortex [GO:0005938]; cell projection membrane [GO:0031253]; cell-cell junction [GO:0005911]; cytoplasm [GO:0005737]; cytoskeleton [GO:0005856]; cytosol [GO:0005829]; extracellular exosome [GO:0070062]; filopodium [GO:0030175]; growth cone [GO:0030426]; lamellipodium [GO:0030027]; microspike [GO:0044393]; microvillus [GO:0005902]; podosome [GO:0002102]; ruffle…
8.7813	1.06771	-3.39487	Cytochrome c oxidase subunit 6C	COX6C	mitochondrial inner membrane [GO:0005743]; mitochondrial membrane [GO:0031966]; mitochondrial respiratory chain complex IV [GO:0005751]; mitochondrion [GO:0005739]
49.469	0.869949	-3.39064	Monocarboxylate transporter 4	SLC16A3	membrane [GO:0016020]
20.35	1.67356	-3.38986	NADH dehydrogenase [ubiquinone] 1 alpha subcomplex assembly factor 3	NDUFAF3	mitochondrial inner membrane [GO:0005743]; nucleus [GO:0005634]
15.512	1.53319	-3.38945	Coiled-coil-helix-coiled-coil-helix domain-containing protein 2, mitochondrial;Putative coiled-coil-helix-coiled-coil-helix domain-containing protein CHCHD2P9, mitochondrial	CHCHD2;CHCHD2P9	mitochondrial inner membrane [GO:0005743]; nucleus [GO:0005634]
47.315	2.00831	-3.38495	Casein kinase I isoform epsilon;Casein kinase I isoform delta	CSNK1E;CSNK1D	cytoplasm [GO:0005737]; cytosol [GO:0005829]; growth cone [GO:0030426]; neuronal cell body [GO:0043025]; nucleoplasm [GO:0005654]; nucleus [GO:0005634]; ribonucleoprotein complex [GO:1990904]
48.141	0.984257	-3.38391	Calreticulin	CALR	cell surface [GO:0009986]; cortical granule [GO:0060473]; cytosol [GO:0005829]; extracellular region [GO:0005576]; sarcoplasmic reticulum lumen [GO:0033018]
10.834	1.91376	-3.38163	U6 snRNA-associated Sm-like protein LSm2	LSM2	catalytic step 2 spliceosome [GO:0071013]; cytoplasm [GO:0005737]; cytosol [GO:0005829]; Lsm1-7-Pat1 complex [GO:1990726]; Lsm2-8 complex [GO:0120115]; nucleoplasm [GO:0005654]; nucleus [GO:0005634]; P-body [GO:0000932]; precatalytic spliceosome [GO:0071011]; U2-type precatalytic spliceosome [GO:0071005]; U4/U6 x U5 tri-snRNP complex [GO:0046540]; U6 snRNP [GO:0005688]
65.853	2.63165	-3.37415	Histone-arginine methyltransferase CARM1	CARM1	cytoplasm [GO:0005737]; cytosol [GO:0005829]; nuclear replication fork [GO:0043596]; nucleoplasm [GO:0005654]; nucleus [GO:0005634]
18.998	1.24137	-3.36841	Translocon-associated protein subunit delta	SSR4	endoplasmic reticulum [GO:0005783]; endoplasmic reticulum membrane [GO:0005789]
86.478	0.934146	-3.3675	Protein transport protein Sec23B	SEC23B	COPII vesicle coat [GO:0030127]; cytosol [GO:0005829]; endomembrane system [GO:0012505]; endoplasmic reticulum [GO:0005783]; endoplasmic reticulum exit site [GO:0070971]; endoplasmic reticulum membrane [GO:0005789]; perinuclear region of cytoplasm [GO:0048471]
55.18	0.759111	-3.36716	Pre-mRNA-processing factor 19	PRPF19	catalytic step 2 spliceosome [GO:0071013]; cytoplasm [GO:0005737]; lipid droplet [GO:0005811]; membrane [GO:0016020]; nuclear speck [GO:0016607]; nucleoplasm [GO:0005654]; nucleus [GO:0005634]; Prp19 complex [GO:0000974]; site of double-strand break [GO:0035861]; spindle [GO:0005819]; spliceosomal complex [GO:0005681]; U2-type catalytic step 1 spliceosome [GO:0071006]; U2-type catalytic step 2 sp…
14.187	1.1648	-3.36509	NADH dehydrogenase [ubiquinone] 1 subunit C2;NADH dehydrogenase [ubiquinone] 1 subunit C2, isoform 2	NDUFC2;NDUFC2-KCTD14	azurophil granule membrane [GO:0035577]; cytoplasm [GO:0005737]; mitochondrial inner membrane [GO:0005743]; mitochondrial respiratory chain complex I [GO:0005747]; mitochondrion [GO:0005739]; plasma membrane [GO:0005886]
85.95	0.943355	-3.36494	Polyribonucleotide nucleotidyltransferase 1, mitochondrial	PNPT1	catalytic complex [GO:1902494]
23.489	0.698207	-3.36004	Ras-related protein Rab-7a	RAB7A	autophagosome membrane [GO:0000421]; late endosome membrane [GO:0031902]; lysosomal membrane [GO:0005765]; melanosome membrane [GO:0033162]; mitochondrial membrane [GO:0031966]; phagocytic vesicle membrane [GO:0030670]
68.76	0.969155	-3.35892	Acyl-CoA dehydrogenase family member 9, mitochondrial	ACAD9	dendrite [GO:0030425]; mitochondrial inner membrane [GO:0005743]; mitochondrial membrane [GO:0031966]; mitochondrion [GO:0005739]; nucleus [GO:0005634]
39.542	1.32968	-3.35451	Dimethyladenosine transferase 1, mitochondrial	TFB1M	mitochondrial matrix [GO:0005759]; mitochondrial nucleoid [GO:0042645]
101.58	0.94252	-3.35262	SH3 and PX domain-containing protein 2B	SH3PXD2B	anchoring junction [GO:0070161]; cell projection [GO:0042995]; cytoplasm [GO:0005737]; podosome [GO:0002102]
56.157	1.43664	-3.35191	Succinyl-CoA:3-ketoacid coenzyme A transferase 1, mitochondrial	OXCT1	mitochondrial matrix [GO:0005759]; mitochondrion [GO:0005739]
54.177	1.09632	-3.34902	Dihydrolipoyl dehydrogenase, mitochondrial	DLD	acetyltransferase complex [GO:1902493]; acrosomal matrix [GO:0043159]; mitochondrial alpha-ketoglutarate dehydrogenase complex [GO:0005947]; mitochondrial matrix [GO:0005759]; mitochondrial pyruvate dehydrogenase complex [GO:0005967]; mitochondrion [GO:0005739]; motile cilium [GO:0031514]; nucleus [GO:0005634]; oxoglutarate dehydrogenase complex [GO:0045252]; pyruvate dehydrogenase complex [GO:00…
49.901	1.0308	-3.34792	Acyl-coenzyme A thioesterase 9, mitochondrial	ACOT9	mitochondrial matrix [GO:0005759]; mitochondrion [GO:0005739]
36.876	1.4201	-3.34578	Reticulocalbin-2	RCN2	endoplasmic reticulum [GO:0005783]; endoplasmic reticulum lumen [GO:0005788]; nucleolus [GO:0005730]
135.65	1.21628	-3.32938	Structural maintenance of chromosomes protein 2	SMC2	chromatin [GO:0000785]; condensed chromosome [GO:0000793]; condensed nuclear chromosome [GO:0000794]; condensin complex [GO:0000796]; cytoplasm [GO:0005737]; cytosol [GO:0005829]; extracellular exosome [GO:0070062]; nuclear chromosome [GO:0000228]; nucleolus [GO:0005730]; nucleoplasm [GO:0005654]; nucleus [GO:0005634]
61.252	2.53114	-3.3291	Katanin p60 ATPase-containing subunit A-like 2	KATNAL2	cytoplasm [GO:0005737]; katanin complex [GO:0008352]; microtubule [GO:0005874]; microtubule cytoskeleton [GO:0015630]; spindle [GO:0005819]; spindle pole [GO:0000922]
42.2	0.549044	-3.32834	Basigin	BSG	acrosomal membrane [GO:0002080]; basolateral plasma membrane [GO:0016323]; endoplasmic reticulum membrane [GO:0005789]; endosome [GO:0005768]; extracellular exosome [GO:0070062]; focal adhesion [GO:0005925]; Golgi membrane [GO:0000139]; intracellular membrane-bounded organelle [GO:0043231]; melanosome [GO:0042470]; membrane [GO:0016020]; mitochondrion [GO:0005739]; photoreceptor inner segment [GO…
21.868	0.672127	-3.32739	Programmed cell death protein 6	PDCD6	COPII vesicle coat [GO:0030127]; Cul3-RING ubiquitin ligase complex [GO:0031463]; cytoplasm [GO:0005737]; cytoplasmic vesicle [GO:0031410]; cytosol [GO:0005829]; endoplasmic reticulum [GO:0005783]; endoplasmic reticulum exit site [GO:0070971]; endoplasmic reticulum membrane [GO:0005789]; endosome [GO:0005768]; extracellular exosome [GO:0070062]; nucleoplasm [GO:0005654]; nucleus [GO:0005634]
18.273	0.910521	-3.32646	Mitochondrial import inner membrane translocase subunit Tim17-B	TIMM17B	mitochondrial inner membrane [GO:0005743]; TIM23 mitochondrial import inner membrane translocase complex [GO:0005744]
115.96	1.81422	-3.32619	Importin-9	IPO9	cytoplasm [GO:0005737]; cytosol [GO:0005829]; membrane [GO:0016020]; nuclear envelope [GO:0005635]
51.691	1.61127	-3.32421	Serine/threonine-protein phosphatase 2A 55 kDa regulatory subunit B alpha isoform	PPP2R2A	cytosol [GO:0005829]; glutamatergic synapse [GO:0098978]; nucleoplasm [GO:0005654]; protein phosphatase type 2A complex [GO:0000159]
28.362	1.2564	-3.3228	Eukaryotic translation initiation factor 4E type 2	EIF4E2	cytoplasm [GO:0005737]; cytosol [GO:0005829]; eukaryotic translation initiation factor 4F complex [GO:0016281]; P-body [GO:0000932]
98.398	0.91796	-3.32091	Cytoplasmic aconitate hydratase	ACO1;IRP1	cytoplasm [GO:0005737]
62.081	1.34821	-3.32065	N-acetylglucosamine-6-sulfatase	GNS	azurophil granule lumen [GO:0035578]; extracellular exosome [GO:0070062]; extracellular region [GO:0005576]; ficolin-1-rich granule lumen [GO:1904813]; lysosomal lumen [GO:0043202]
19.343	1.53415	-3.31998	Nucleoplasmin-3	NPM3	actin cytoskeleton [GO:0015629]; cytoplasm [GO:0005737]; cytosol [GO:0005829]; nucleolus [GO:0005730]; nucleoplasm [GO:0005654]
30.777	1.00718	-3.31834	Peroxisomal 2,4-dienoyl-CoA reductase	DECR2	cytosol [GO:0005829]; peroxisomal membrane [GO:0005778]; peroxisome [GO:0005777]
29.395	1.24038	-3.318	28S ribosomal protein S18b, mitochondrial	MRPS18B	cell junction [GO:0030054]; mitochondrial inner membrane [GO:0005743]; mitochondrial small ribosomal subunit [GO:0005763]; mitochondrion [GO:0005739]; nucleoplasm [GO:0005654]
53.354	0.704607	-3.31763	Calcium-binding mitochondrial carrier protein SCaMC-1	SLC25A24	membrane [GO:0016020]; mitochondrial inner membrane [GO:0005743]; mitochondrion [GO:0005739]
51.556	0.866843	-3.31612	U1 small nuclear ribonucleoprotein 70 kDa	SNRNP70	nuclear speck [GO:0016607]; nucleoplasm [GO:0005654]; nucleus [GO:0005634]; spliceosomal complex [GO:0005681]; U1 snRNP [GO:0005685]; U2-type prespliceosome [GO:0071004]
319.1	1.59634	-3.30561	Lipopolysaccharide-responsive and beige-like anchor protein	LRBA	cytosol [GO:0005829]; endoplasmic reticulum membrane [GO:0005789]; Golgi apparatus [GO:0005794]; lysosomal membrane [GO:0005765]; membrane [GO:0016020]; plasma membrane [GO:0005886]
21.701	1.24538	-3.30299	Protein LSM12 homolog	LSM12	cytoplasm [GO:0005737]
162.12	2.05847	-3.30285	Nuclear pore complex protein Nup160	NUP160	nuclear pore [GO:0005643]
81.312	0.714077	-3.30181	Kinesin-like protein KIF2C	KIF2C	centrosome [GO:0005813]; chromosome, centromeric region [GO:0000775]; cytosol [GO:0005829]; kinesin complex [GO:0005871]; kinetochore [GO:0000776]; membrane [GO:0016020]; microtubule [GO:0005874]; microtubule cytoskeleton [GO:0015630]; microtubule plus-end [GO:0035371]; nucleus [GO:0005634]; spindle [GO:0005819]
34.577	0.972134	-3.3002	26S proteasome non-ATPase regulatory subunit 14	PSMD14	cytosol [GO:0005829]; cytosolic proteasome complex [GO:0031597]; extracellular region [GO:0005576]; ficolin-1-rich granule lumen [GO:1904813]; nucleoplasm [GO:0005654]; nucleus [GO:0005634]; proteasome accessory complex [GO:0022624]; proteasome complex [GO:0000502]; proteasome regulatory particle, lid subcomplex [GO:0008541]; secretory granule lumen [GO:0034774]
10.143	2.33083	-3.29945	HIG1 domain family member 1A, mitochondrial	HIGD1A	mitochondrial inner membrane [GO:0005743]; mitochondrion [GO:0005739]; nucleoplasm [GO:0005654]; protein-containing complex [GO:0032991]; respirasome [GO:0070469]
21.943	1.12021	-3.29919	Mitochondrial import inner membrane translocase subunit Tim23;Putative mitochondrial import inner membrane translocase subunit Tim23B	TIMM23;TIMM23B	mitochondrial inner membrane [GO:0005743]; mitochondrial intermembrane space [GO:0005758]; mitochondrion [GO:0005739]; TIM23 mitochondrial import inner membrane translocase complex [GO:0005744]
68.254	1.02813	-3.29281	Serine/threonine-protein kinase PLK1	PLK1	centriolar satellite [GO:0034451]; centriole [GO:0005814]; centrosome [GO:0005813]; chromatin [GO:0000785]; cytoplasm [GO:0005737]; cytosol [GO:0005829]; kinetochore [GO:0000776]; microtubule cytoskeleton [GO:0015630]; midbody [GO:0030496]; mitotic spindle pole [GO:0097431]; nucleoplasm [GO:0005654]; nucleus [GO:0005634]; outer kinetochore [GO:0000940]; spindle [GO:0005819]; spindle midzone [GO:0…
191.06	2.00435	-3.28945	Kinesin-like protein KIF1A;Kinesin-like protein KIF1B;Kinesin-like protein KIF1C	KIF1A;KIF1B;KIF1C	axon [GO:0030424]; axon cytoplasm [GO:1904115]; dendrite [GO:0030425]; kinesin complex [GO:0005871]; microtubule [GO:0005874]; neuronal dense core vesicle [GO:0098992]; neuronal dense core vesicle membrane [GO:0099012]; perinuclear region of cytoplasm [GO:0048471]; synapse [GO:0045202]
35.422	1.52934	-3.28817	Cytochrome c1, heme protein, mitochondrial	CYC1	membrane [GO:0016020]; mitochondrial inner membrane [GO:0005743]; mitochondrial respiratory chain complex III [GO:0005750]; mitochondrion [GO:0005739]; nucleus [GO:0005634]
9.4598	1.13426	-3.28328	COX assembly mitochondrial protein 2 homolog	CMC2	mitochondrion [GO:0005739]
84.659	1.2031	-3.2819	Heat shock protein HSP 90-alpha	HSP90AA1	apical plasma membrane [GO:0016324]; axonal growth cone [GO:0044295]; basolateral plasma membrane [GO:0016323]; brush border membrane [GO:0031526]; cell surface [GO:0009986]; collagen-containing extracellular matrix [GO:0062023]; cytoplasm [GO:0005737]; cytosol [GO:0005829]; dendritic growth cone [GO:0044294]; endocytic vesicle lumen [GO:0071682]; extracellular exosome [GO:0070062]; extracellular…
51.871	1.50632	-3.27978	Protein disulfide-isomerase TMX3	TMX3	cell surface [GO:0009986]; endoplasmic reticulum [GO:0005783]; endoplasmic reticulum membrane [GO:0005789]; plasma membrane [GO:0005886]; platelet alpha granule membrane [GO:0031092]
35.869	2.46223	-3.27429	Prostaglandin reductase 1	PTGR1	cytoplasm [GO:0005737]
168.59	0.994787	-3.27298	Gem-associated protein 5	GEMIN5	cytoplasm [GO:0005737]; cytosol [GO:0005829]; Gemini of coiled bodies [GO:0097504]; membrane [GO:0016020]; nuclear body [GO:0016604]; nucleoplasm [GO:0005654]; nucleus [GO:0005634]; SMN complex [GO:0032797]; SMN-Gemin2 complex [GO:0034718]; SMN-Sm protein complex [GO:0034719]
18.795	0.593576	-3.26683	UPF0556 protein C19orf10	C19orf10	endoplasmic reticulum [GO:0005783]; endoplasmic reticulum lumen [GO:0005788]; endoplasmic reticulum-Golgi intermediate compartment [GO:0005793]; extracellular space [GO:0005615]; Golgi apparatus [GO:0005794]
57.041	1.79496	-3.26014	Cytochrome c oxidase subunit 1	MT-CO1	mitochondrial inner membrane [GO:0005743]; mitochondrial membrane [GO:0031966]; mitochondrial respiratory chain complex III [GO:0005750]; mitochondrial respiratory chain complex IV [GO:0005751]; respiratory chain complex IV [GO:0045277]
216.5	1.26298	-3.25937	Anaphase-promoting complex subunit 1	ANAPC1	anaphase-promoting complex [GO:0005680]; cytosol [GO:0005829]; nucleoplasm [GO:0005654]
38.324	1.17854	-3.25849	Sorbitol dehydrogenase	SORD	cytosol [GO:0005829]; extracellular exosome [GO:0070062]; extracellular space [GO:0005615]; membrane [GO:0016020]; mitochondrial membrane [GO:0031966]; motile cilium [GO:0031514]
25.035	1.22808	-3.25676	Peroxiredoxin-6	PRDX6	azurophil granule lumen [GO:0035578]; cytoplasm [GO:0005737]; cytosol [GO:0005829]; extracellular exosome [GO:0070062]; extracellular region [GO:0005576]; extracellular space [GO:0005615]; membrane [GO:0016020]; mitochondrion [GO:0005739]; nucleus [GO:0005634]; perinuclear region of cytoplasm [GO:0048471]
62.72	1.32865	-3.2563	Cell division control protein 6 homolog	CDC6	cytoplasm [GO:0005737]; cytosol [GO:0005829]; intercellular bridge [GO:0045171]; mitotic spindle [GO:0072686]; nucleoplasm [GO:0005654]; nucleus [GO:0005634]; spindle midzone [GO:0051233]; spindle pole [GO:0000922]
30.993	1.53918	-3.25464	Cation-dependent mannose-6-phosphate receptor	M6PR	clathrin-coated endocytic vesicle membrane [GO:0030669]; endosome [GO:0005768]; late endosome [GO:0005770]; lysosomal membrane [GO:0005765]; membrane [GO:0016020]; perinuclear region of cytoplasm [GO:0048471]; plasma membrane [GO:0005886]; trans-Golgi network [GO:0005802]; trans-Golgi network membrane [GO:0032588]; transport vesicle [GO:0030133]
36.648	2.31007	-3.25395	Secretory carrier-associated membrane protein 2	SCAMP2	extracellular exosome [GO:0070062]; Golgi apparatus [GO:0005794]; intracellular membrane-bounded organelle [GO:0043231]; membrane [GO:0016020]; recycling endosome membrane [GO:0055038]; trans-Golgi network membrane [GO:0032588]
20.9	1.32112	-3.25104	NEDD8-conjugating enzyme Ubc12	UBE2M	cytosol [GO:0005829]; nucleoplasm [GO:0005654]; nucleus [GO:0005634]
44.297	1.64048	-3.24919	Short-chain specific acyl-CoA dehydrogenase, mitochondrial	ACADS	centrosome [GO:0005813]; mitochondrial matrix [GO:0005759]; mitochondrion [GO:0005739]; nucleoplasm [GO:0005654]; nucleus [GO:0005634]
39.594	1.06737	-3.24798	Heterogeneous nuclear ribonucleoprotein A3	HNRNPA3	catalytic step 2 spliceosome [GO:0071013]; nucleoplasm [GO:0005654]; nucleus [GO:0005634]; ribonucleoprotein complex [GO:1990904]
36.249	1.37992	-3.24785	Succinyl-CoA ligase [ADP/GDP-forming] subunit alpha, mitochondrial	SUCLG1	mitochondrial matrix [GO:0005759]; mitochondrion [GO:0005739]; succinate-CoA ligase complex (ADP-forming) [GO:0009361]; succinate-CoA ligase complex (GDP-forming) [GO:0045244]
82.593	0.74402	-3.24596	Vesicle-fusing ATPase	NSF	cytosol [GO:0005829]; dendritic shaft [GO:0043198]; Golgi apparatus [GO:0005794]; Golgi stack [GO:0005795]; lysosomal membrane [GO:0005765]; plasma membrane [GO:0005886]; postsynaptic density [GO:0014069]
54.812	0.822563	-3.2442	CAAX prenyl protease 1 homolog	ZMPSTE24	early endosome membrane [GO:0031901]; endoplasmic reticulum membrane [GO:0005789]; extracellular exosome [GO:0070062]; late endosome membrane [GO:0031902]; membrane [GO:0016020]; nuclear inner membrane [GO:0005637]; protein-containing complex [GO:0032991]
155.23	2.73471	-3.24137	ATP-dependent RNA helicase DHX29	DHX29	cytosolic small ribosomal subunit [GO:0022627]; eukaryotic 43S preinitiation complex [GO:0016282]
29.506	2.16107	-3.24063	Proteasome activator complex subunit 3	PSME3	cytoplasm [GO:0005737]; cytosol [GO:0005829]; membrane [GO:0016020]; nucleoplasm [GO:0005654]; nucleus [GO:0005634]; proteasome activator complex [GO:0008537]; proteasome complex [GO:0000502]
86.47	0.698555	-3.2395	Echinoderm microtubule-associated protein-like 2	EML2	cytoplasm [GO:0005737]; microtubule [GO:0005874]; microtubule associated complex [GO:0005875]; spindle [GO:0005819]
56.639	0.771475	-3.23648	Prenylcysteine oxidase 1	PCYOX1	extracellular exosome [GO:0070062]; lysosome [GO:0005764]; very-low-density lipoprotein particle [GO:0034361]
12.497	0.810057	-3.23623	Dolichyl-diphosphooligosaccharide--protein glycosyltransferase subunit DAD1	DAD1	endoplasmic reticulum membrane [GO:0005789]; membrane [GO:0016020]; oligosaccharyltransferase complex [GO:0008250]
11.901	1.87557	-3.22274	Lymphocyte antigen 6K	LY6K	acrosomal vesicle [GO:0001669]; extracellular region [GO:0005576]; membrane raft [GO:0045121]; plasma membrane [GO:0005886]; side of membrane [GO:0098552]
44.882	1.02081	-3.22132	Lysosome-associated membrane glycoprotein 1	LAMP1	autolysosome [GO:0044754]; autophagosome membrane [GO:0000421]; azurophil granule membrane [GO:0035577]; cytolytic granule membrane [GO:0101004]; cytoplasm [GO:0005737]; cytosol [GO:0005829]; endosome membrane [GO:0010008]; external side of plasma membrane [GO:0009897]; extracellular exosome [GO:0070062]; ficolin-1-rich granule membrane [GO:0101003]; late endosome [GO:0005770]; late endosome memb…
42.867	2.78971	-3.22053	Dihydroorotate dehydrogenase (quinone), mitochondrial	DHODH	cytosol [GO:0005829]; mitochondrial inner membrane [GO:0005743]; mitochondrion [GO:0005739]; nucleoplasm [GO:0005654]
31.88	1.44778	-3.21984	Probable 18S rRNA (guanine-N(7))-methyltransferase	WBSCR22	nucleolus [GO:0005730]; nucleoplasm [GO:0005654]; nucleus [GO:0005634]; perinuclear region of cytoplasm [GO:0048471]
33.064	1.64418	-3.21923	ADP/ATP translocase 1	SLC25A4	membrane [GO:0016020]; mitochondrial inner membrane [GO:0005743]; mitochondrial membrane [GO:0031966]; mitochondrial permeability transition pore complex [GO:0005757]; mitochondrion [GO:0005739]; plasma membrane [GO:0005886]
10.366	0.949116	-3.21899	Dynein light chain 1, cytoplasmic	DYNLL1	axon cytoplasm [GO:1904115]; centrosome [GO:0005813]; ciliary tip [GO:0097542]; cilium [GO:0005929]; cytoplasm [GO:0005737]; cytoplasmic dynein complex [GO:0005868]; cytoskeleton [GO:0005856]; cytosol [GO:0005829]; dynein complex [GO:0030286]; ficolin-1-rich granule membrane [GO:0101003]; kinetochore [GO:0000776]; membrane [GO:0016020]; microtubule [GO:0005874]; mitochondrion [GO:0005739]; mitoti…
67.314	2.80862	-3.21821	ATP-binding cassette sub-family E member 1	ABCE1	cytoplasm [GO:0005737]; cytosol [GO:0005829]; cytosolic ribosome [GO:0022626]; membrane [GO:0016020]; mitochondrial matrix [GO:0005759]; mitochondrion [GO:0005739]
65.746	1.81403	-3.21446	Lipoma-preferred partner	LPP	cytosol [GO:0005829]; focal adhesion [GO:0005925]; nucleus [GO:0005634]; plasma membrane [GO:0005886]; stress fiber [GO:0001725]
103.08	3.10779	-3.21048	Protein unc-45 homolog A	UNC45A	cytoplasm [GO:0005737]; cytosol [GO:0005829]; Golgi apparatus [GO:0005794]; nuclear speck [GO:0016607]; perinuclear region of cytoplasm [GO:0048471]
63.083	4.44421	-3.21016	Peptidyl-prolyl cis-trans isomerase FKBP9;Putative FK506-binding protein 9-like protein	FKBP9;FKBP9P1	endoplasmic reticulum [GO:0005783]
4.9713	2.05988	-3.20958	Tubulin beta-3 chain	TUBB3	cytoplasm [GO:0005737]; filopodium [GO:0030175]; intercellular bridge [GO:0045171]; microtubule [GO:0005874]; mitotic spindle [GO:0072686]
33.58	1.72517	-3.19732	WD repeat-containing protein 61;WD repeat-containing protein 61, N-terminally processed	WDR61	Cdc73/Paf1 complex [GO:0016593]; cytoplasm [GO:0005737]; cytosol [GO:0005829]; euchromatin [GO:0000791]; nucleoplasm [GO:0005654]; nucleus [GO:0005634]; Ski complex [GO:0055087]
64.989	1.02671	-3.19631	Eukaryotic translation initiation factor 2A;Eukaryotic translation initiation factor 2A, N-terminally processed	EIF2A	blood microparticle [GO:0072562]; cytoplasm [GO:0005737]; cytosolic small ribosomal subunit [GO:0022627]; eukaryotic translation initiation factor 2 complex [GO:0005850]; extracellular space [GO:0005615]
5.9149	0.902139	-3.19557	ATP synthase subunit f, mitochondrial	ATP5J2-PTCD1;ATP5J2	mitochondrial inner membrane [GO:0005743]
23.668	1.65081	-3.19439	Ras-related protein Rab-8A	RAB8A	centriole [GO:0005814]; centrosome [GO:0005813]; ciliary basal body [GO:0036064]; ciliary base [GO:0097546]; ciliary membrane [GO:0060170]; cilium [GO:0005929]; cytosol [GO:0005829]; dendritic spine [GO:0043197]; endosome [GO:0005768]; endosome membrane [GO:0010008]; extracellular exosome [GO:0070062]; glutamatergic synapse [GO:0098978]; Golgi membrane [GO:0000139]; midbody [GO:0030496]; neuronal…
52.904	0.959059	-3.19397	26S proteasome non-ATPase regulatory subunit 12	PSMD12	cytoplasm [GO:0005737]; cytosol [GO:0005829]; extracellular exosome [GO:0070062]; extracellular region [GO:0005576]; ficolin-1-rich granule lumen [GO:1904813]; membrane [GO:0016020]; nucleoplasm [GO:0005654]; proteasome accessory complex [GO:0022624]; proteasome complex [GO:0000502]; proteasome regulatory particle [GO:0005838]; proteasome regulatory particle, lid subcomplex [GO:0008541]; secretor…
32.177	1.24403	-3.19287	Complex I assembly factor TIMMDC1, mitochondrial	TIMMDC1	mitochondrial inner membrane [GO:0005743]; mitochondrion [GO:0005739]; nucleoplasm [GO:0005654]
47.625	0.931992	-3.1923	Tapasin	TAPBP	endoplasmic reticulum [GO:0005783]; endoplasmic reticulum membrane [GO:0005789]; endoplasmic reticulum-Golgi intermediate compartment membrane [GO:0033116]; Golgi membrane [GO:0000139]; lumenal side of endoplasmic reticulum membrane [GO:0098553]; MHC class I peptide loading complex [GO:0042824]; phagocytic vesicle membrane [GO:0030670]; Tapasin-ERp57 complex [GO:0061779]
80.984	1.48936	-3.19004	Prolyl 3-hydroxylase 2	LEPREL1	basement membrane [GO:0005604]; cytosol [GO:0005829]; endoplasmic reticulum [GO:0005783]; endoplasmic reticulum lumen [GO:0005788]; Golgi apparatus [GO:0005794]; intracellular membrane-bounded organelle [GO:0043231]; nucleoplasm [GO:0005654]; sarcoplasmic reticulum [GO:0016529]
70.942	0.968407	-3.1891	Heterogeneous nuclear ribonucleoprotein R	HNRNPR	catalytic step 2 spliceosome [GO:0071013]; endoplasmic reticulum [GO:0005783]; nucleoplasm [GO:0005654]; nucleus [GO:0005634]; ribonucleoprotein complex [GO:1990904]; spliceosomal complex [GO:0005681]
45.467	1.5778	-3.18877	Sialidase-1	NEU1	cell junction [GO:0030054]; cytoplasm [GO:0005737]; extracellular exosome [GO:0070062]; extracellular region [GO:0005576]; intracellular membrane-bounded organelle [GO:0043231]; lysosomal lumen [GO:0043202]; lysosomal membrane [GO:0005765]; lysosome [GO:0005764]; membrane [GO:0016020]; plasma membrane [GO:0005886]; specific granule lumen [GO:0035580]
51.355	1.64241	-3.18808	Mitochondrial import inner membrane translocase subunit TIM44	TIMM44	mitochondrion [GO:0005739]
62.543	0.890373	-3.18786	SLAIN motif-containing protein 2	SLAIN2	centrosome [GO:0005813]; cytosol [GO:0005829]; microtubule cytoskeleton [GO:0015630]
35.351	0.956596	-3.18239	39S ribosomal protein L45, mitochondrial	MRPL45	mitochondrial inner membrane [GO:0005743]; mitochondrial large ribosomal subunit [GO:0005762]; mitochondrion [GO:0005739]
12.469	1.18505	-3.17699	60S ribosomal protein L36a-like	RPL36AL	cytosol [GO:0005829]; cytosolic large ribosomal subunit [GO:0022625]; endoplasmic reticulum [GO:0005783]; nucleus [GO:0005634]; plasma membrane [GO:0005886]
68.934	1.2448	-3.17635	Kinesin light chain 2;Kinesin light chain 1	KLC2;KLC1	cytoplasm [GO:0005737]; cytosol [GO:0005829]; kinesin complex [GO:0005871]; kinesin I complex [GO:0016938]; lysosomal membrane [GO:0005765]; membrane [GO:0016020]; microtubule [GO:0005874]; mitochondrion [GO:0005739]; nucleoplasm [GO:0005654]; plasma membrane [GO:0005886]; protein-containing complex [GO:0032991]
292.75	0.667835	-3.17568	Translational activator GCN1	GCN1L1	cytoplasm [GO:0005737]; cytosol [GO:0005829]; cytosolic ribosome [GO:0022626]; membrane [GO:0016020]; ribosome [GO:0005840]
44.508	1.6905	-3.17558	Cystathionine gamma-lyase	CTH	cytoplasm [GO:0005737]; cytosol [GO:0005829]; extracellular exosome [GO:0070062]
88.754	2.26992	-3.17082	Protein sel-1 homolog 1	SEL1L	Derlin-1 retrotranslocation complex [GO:0036513]; endoplasmic reticulum [GO:0005783]; endoplasmic reticulum membrane [GO:0005789]; Hrd1p ubiquitin ligase complex [GO:0000836]; Hrd1p ubiquitin ligase ERAD-L complex [GO:0000839]
54.271	1.18125	-3.16964	Zinc finger protein 622	ZNF622	cytosol [GO:0005829]; Golgi apparatus [GO:0005794]; nucleolus [GO:0005730]; nucleoplasm [GO:0005654]; preribosome, large subunit precursor [GO:0030687]
27.873	1.6063	-3.16917	Persulfide dioxygenase ETHE1, mitochondrial	ETHE1	cytoplasm [GO:0005737]; mitochondrial matrix [GO:0005759]; mitochondrion [GO:0005739]; nucleoplasm [GO:0005654]
42.033	1.36319	-3.16378	Polymerase delta-interacting protein 2	POLDIP2	cell-cell junction [GO:0005911]; midbody [GO:0030496]; mitochondrial matrix [GO:0005759]; mitochondrial nucleoid [GO:0042645]; mitochondrion [GO:0005739]; mitotic spindle [GO:0072686]; nucleus [GO:0005634]
155.98	1.15202	-3.16321	Rab3 GTPase-activating protein non-catalytic subunit	RAB3GAP2	cytosol [GO:0005829]; endoplasmic reticulum membrane [GO:0005789]; plasma membrane [GO:0005886]; protein-containing complex [GO:0032991]
39.157	1.14483	-3.16183	Replication factor C subunit 2	RFC2	Ctf18 RFC-like complex [GO:0031390]; DNA replication factor C complex [GO:0005663]; nucleoplasm [GO:0005654]; nucleus [GO:0005634]
42.621	3.70623	-3.16053	Serpin B6	SERPINB6	collagen-containing extracellular matrix [GO:0062023]; cytoplasm [GO:0005737]; cytosol [GO:0005829]; extracellular exosome [GO:0070062]; extracellular region [GO:0005576]; extracellular space [GO:0005615]; ficolin-1-rich granule membrane [GO:0101003]; plasma membrane [GO:0005886]; secretory granule membrane [GO:0030667]; serine protease inhibitor complex [GO:0097180]; tertiary granule membrane [G…
62.73	1.25075	-3.1604	CDP-diacylglycerol--glycerol-3-phosphate 3-phosphatidyltransferase, mitochondrial	PGS1	endoplasmic reticulum [GO:0005783]; mitochondrial inner membrane [GO:0005743]; mitochondrion [GO:0005739]
133.94	0.792489	-3.16014	Putative ATP-dependent RNA helicase DHX30	DHX30	cytoplasm [GO:0005737]; cytosol [GO:0005829]; mitochondrial nucleoid [GO:0042645]; mitochondrion [GO:0005739]; nucleus [GO:0005634]; ribonucleoprotein granule [GO:0035770]
41.373	1.61174	-3.15995	RNA binding protein fox-1 homolog 2;RNA binding protein fox-1 homolog 3;RNA binding protein fox-1 homolog 1;RNA binding protein fox-1 homolog	RBFOX2;RBFOX3;RBFOX1	cytoplasm [GO:0005737]; nucleoplasm [GO:0005654]; nucleus [GO:0005634]
27.391	1.81458	-3.15957	NADH dehydrogenase [ubiquinone] flavoprotein 2, mitochondrial	NDUFV2	mitochondrial inner membrane [GO:0005743]; mitochondrial respiratory chain complex I [GO:0005747]; mitochondrion [GO:0005739]
42.123	0.726358	-3.1577	Guanine nucleotide-binding protein subunit alpha-11	GNA11	cytoplasm [GO:0005737]; extracellular exosome [GO:0070062]; heterotrimeric G-protein complex [GO:0005834]; lysosomal membrane [GO:0005765]; photoreceptor outer segment [GO:0001750]; plasma membrane [GO:0005886]; synapse [GO:0045202]
43.295	1.31011	-3.15609	Pyruvate dehydrogenase E1 component subunit alpha, somatic form, mitochondrial	PDHA1	mitochondrial matrix [GO:0005759]; mitochondrial pyruvate dehydrogenase complex [GO:0005967]; mitochondrion [GO:0005739]; nucleolus [GO:0005730]; nucleus [GO:0005634]; pyruvate dehydrogenase complex [GO:0045254]
26.72	0.789654	-3.14735	Ribosomal RNA small subunit methyltransferase NEP1	EMG1	chromosome [GO:0005694]; cytoplasm [GO:0005737]; nucleolus [GO:0005730]; nucleoplasm [GO:0005654]; nucleus [GO:0005634]; small-subunit processome [GO:0032040]
85.862	0.752911	-3.14214	Aspartyl/asparaginyl beta-hydroxylase	ASPH	calcium channel complex [GO:0034704]; cortical endoplasmic reticulum [GO:0032541]; endoplasmic reticulum [GO:0005783]; endoplasmic reticulum membrane [GO:0005789]; junctional sarcoplasmic reticulum membrane [GO:0014701]; plasma membrane [GO:0005886]; sarcoplasmic reticulum lumen [GO:0033018]; sarcoplasmic reticulum membrane [GO:0033017]
142.17	1.83943	-3.13912	Niemann-Pick C1 protein	NPC1	endoplasmic reticulum [GO:0005783]; extracellular exosome [GO:0070062]; extracellular region [GO:0005576]; Golgi apparatus [GO:0005794]; late endosome membrane [GO:0031902]; lysosomal membrane [GO:0005765]; lysosome [GO:0005764]; membrane [GO:0016020]; membrane raft [GO:0045121]; nuclear envelope [GO:0005635]; perinuclear region of cytoplasm [GO:0048471]; plasma membrane [GO:0005886]
183.16	1.05736	-3.13761	DNA (cytosine-5)-methyltransferase 1;Cytosine-specific methyltransferase	DNMT1	female germ cell nucleus [GO:0001674]; nucleoplasm [GO:0005654]; nucleus [GO:0005634]; pericentric heterochromatin [GO:0005721]; replication fork [GO:0005657]
26.152	1.58984	-3.13124	Kinetochore protein Spc25	SPC25	cytosol [GO:0005829]; kinetochore [GO:0000776]; Ndc80 complex [GO:0031262]; nucleus [GO:0005634]
237.3	1.49877	-3.13102	Protein PRR14L	PRR14L
94.511	1.22838	-3.12921	Heat shock 70 kDa protein 4L	HSPA4L	cytoplasm [GO:0005737]; cytosol [GO:0005829]; nucleus [GO:0005634]
113.08	1.21507	-3.12891	Golgin subfamily A member 2	GOLGA2	cis-Golgi network [GO:0005801]; COPII-coated ER to Golgi transport vesicle [GO:0030134]; endoplasmic reticulum-Golgi intermediate compartment membrane [GO:0033116]; Golgi apparatus [GO:0005794]; Golgi cis cisterna [GO:0000137]; Golgi cisterna membrane [GO:0032580]; Golgi membrane [GO:0000139]; microtubule [GO:0005874]; mitotic spindle [GO:0072686]; spindle pole [GO:0000922]
46.674	1.83823	-3.12824	RNA-binding protein NOB1	NOB1	cytosol [GO:0005829]; nucleoplasm [GO:0005654]; preribosome, small subunit precursor [GO:0030688]
68.259	2.60884	-3.12626	Clathrin interactor 1	CLINT1	clathrin vesicle coat [GO:0030125]; cytosol [GO:0005829]; endosome [GO:0005768]; Golgi apparatus [GO:0005794]; intracellular membrane-bounded organelle [GO:0043231]; membrane [GO:0016020]; nucleoplasm [GO:0005654]; perinuclear region of cytoplasm [GO:0048471]; plasma membrane [GO:0005886]
12.473	0.706039	-3.12439	Transcription elongation factor B polypeptide 1	TCEB1	Cul2-RING ubiquitin ligase complex [GO:0031462]; Cul5-RING ubiquitin ligase complex [GO:0031466]; cytosol [GO:0005829]; elongin complex [GO:0070449]; nucleoplasm [GO:0005654]
64.009	2.02414	-3.12256	5-AMP-activated protein kinase catalytic subunit alpha-1	PRKAA1	apical plasma membrane [GO:0016324]; axon [GO:0030424]; chromatin [GO:0000785]; cytoplasm [GO:0005737]; cytosol [GO:0005829]; dendrite [GO:0030425]; neuronal cell body [GO:0043025]; nuclear speck [GO:0016607]; nucleoplasm [GO:0005654]; nucleotide-activated protein kinase complex [GO:0031588]; nucleus [GO:0005634]
41.736	1.82449	-3.12183	Actin, cytoplasmic 1;Actin, cytoplasmic 1, N-terminally processed;Actin, cytoplasmic 2;Actin, cytoplasmic 2, N-terminally processed	ACTB;ACTG1;ACTA1	actin cytoskeleton [GO:0015629]; actin filament [GO:0005884]; adherens junction [GO:0005912]; apical junction complex [GO:0043296]; axon [GO:0030424]; bBAF complex [GO:0140092]; blood microparticle [GO:0072562]; brahma complex [GO:0035060]; brush border [GO:0005903]; calyx of Held [GO:0044305]; cell-cell junction [GO:0005911]; chromatin [GO:0000785]; cortical cytoskeleton [GO:0030863]; cytoplasm …
77.422	1.27929	-3.11716	Stromal interaction molecule 1	STIM1	cortical endoplasmic reticulum [GO:0032541]; endoplasmic reticulum [GO:0005783]; endoplasmic reticulum membrane [GO:0005789]; microtubule [GO:0005874]; plasma membrane [GO:0005886]; plasma membrane raft [GO:0044853]; sarcoplasmic reticulum membrane [GO:0033017]
69.223	1.18304	-3.11187	ATP-dependent Clp protease ATP-binding subunit clpX-like, mitochondrial	CLPX	cytosol [GO:0005829]; endopeptidase Clp complex [GO:0009368]; mitochondrial endopeptidase Clp complex [GO:0009841]; mitochondrial inner membrane [GO:0005743]; mitochondrial matrix [GO:0005759]; mitochondrial nucleoid [GO:0042645]; mitochondrion [GO:0005739]; nucleoplasm [GO:0005654]
21.198	1.10298	-3.11129	Transmembrane protein 205	TMEM205	membrane [GO:0016020]
25.301	1.47327	-3.11053	Carbonyl reductase family member 4	CBR4	mitochondrial matrix [GO:0005759]; oxidoreductase complex [GO:1990204]
21.012	1.39154	-3.11003	Cytochrome b-245 light chain	CYBA	endoplasmic reticulum membrane [GO:0005789]; endosome [GO:0005768]; membrane [GO:0016020]; NADPH oxidase complex [GO:0043020]; phagocytic vesicle membrane [GO:0030670]; plasma membrane [GO:0005886]; secretory granule [GO:0030141]; specific granule membrane [GO:0035579]; tertiary granule membrane [GO:0070821]
40.908	0.855341	-3.10763	HLA class I histocompatibility antigen, A-68 alpha chain;HLA class I histocompatibility antigen, A-25 alpha chain;HLA class I histocompatibility antigen, A-66 alpha chain;HLA class I histocompatibility antigen, A-34 alpha chain;HLA class I histocompatibility antigen, A-26 alpha chain;HLA class I histocompatibility antigen, A-33 alpha chain;HLA class I histocompatibility antigen, A-69 alpha chain;…	HLA-A	cell surface [GO:0009986]; early endosome membrane [GO:0031901]; endoplasmic reticulum [GO:0005783]; endoplasmic reticulum exit site [GO:0070971]; endoplasmic reticulum membrane [GO:0005789]; ER to Golgi transport vesicle membrane [GO:0012507]; external side of plasma membrane [GO:0009897]; extracellular exosome [GO:0070062]; extracellular space [GO:0005615]; Golgi apparatus [GO:0005794]; Golgi m…
20.511	0.666003	-3.10611	ADP-ribosylation factor 4	ARF4	cytosol [GO:0005829]; dendritic spine [GO:0043197]; extracellular exosome [GO:0070062]; glutamatergic synapse [GO:0098978]; Golgi membrane [GO:0000139]; membrane [GO:0016020]; plasma membrane [GO:0005886]; ruffle membrane [GO:0032587]
39.221	1.53324	-3.10357	Immunoglobulin-binding protein 1	IGBP1	cytoplasm [GO:0005737]; cytosol [GO:0005829]
60.626	1.21979	-3.10166	EH domain-containing protein 1;EH domain-containing protein 3	EHD1;EHD3	plasma membrane [GO:0005886]
123.51	1.06176	-3.10055	La-related protein 1	LARP1	cytoplasm [GO:0005737]; cytoplasmic stress granule [GO:0010494]; cytosol [GO:0005829]; membrane [GO:0016020]
52.351	0.907391	-3.09908	Kynureninase	KYNU	cytoplasm [GO:0005737]; cytoplasmic stress granule [GO:0010494]; cytosol [GO:0005829]; membrane [GO:0016020]
22.677	4.04067	-3.09239	Ras-related protein Rab-1A	RAB1A	melanosome [GO:0042470]
24.636	1.14752	-3.09072	Protein-L-isoaspartate(D-aspartate) O-methyltransferase;Protein-L-isoaspartate O-methyltransferase	PCMT1	cytoplasm [GO:0005737]; cytosol [GO:0005829]; extracellular exosome [GO:0070062]; extracellular vesicle [GO:1903561]
44.877	0.877619	-3.07884	Ribonucleoside-diphosphate reductase subunit M2	RRM2	cytosol [GO:0005829]; nucleus [GO:0005634]; ribonucleoside-diphosphate reductase complex [GO:0005971]
35.611	1.04323	-3.07838	Eukaryotic translation initiation factor 3 subunit G	EIF3G	cytosol [GO:0005829]; eukaryotic translation initiation factor 3 complex [GO:0005852]
83.969	0.783424	-3.07354	Oxysterol-binding protein-related protein 10;Oxysterol-binding protein	OSBPL10	cytoskeleton [GO:0005856]; cytosol [GO:0005829]; intracellular membrane-bounded organelle [GO:0043231]; membrane [GO:0016020]
73.457	0.862106	-3.07316	ATP-dependent DNA helicase Q1	RECQL	chromosome [GO:0005694]; cytoplasm [GO:0005737]; membrane [GO:0016020]; nucleoplasm [GO:0005654]; nucleus [GO:0005634]
102.53	1.203	-3.07307	Gamma-tubulin complex component 2	TUBGCP2	centrosome [GO:0005813]; cytoplasmic microtubule [GO:0005881]; cytosol [GO:0005829]; equatorial microtubule organizing center [GO:0000923]; gamma-tubulin complex [GO:0000930]; membrane [GO:0016020]; microtubule organizing center [GO:0005815]; nucleoplasm [GO:0005654]; spindle pole [GO:0000922]
27.872	0.827307	-3.07062	Splicing factor U2AF 35 kDa subunit	U2AF1	Cajal body [GO:0015030]; catalytic step 2 spliceosome [GO:0071013]; nuclear speck [GO:0016607]; nucleoplasm [GO:0005654]; spliceosomal complex [GO:0005681]; U2AF complex [GO:0089701]
28.804	0.530253	-3.06695	Phosphoglycerate mutase 1;Phosphoglycerate mutase 2	PGAM1;PGAM2	cytoplasm [GO:0005737]; cytosol [GO:0005829]; extracellular exosome [GO:0070062]; extracellular region [GO:0005576]; ficolin-1-rich granule lumen [GO:1904813]; membrane [GO:0016020]; secretory granule lumen [GO:0034774]
91.809	0.759686	-3.06372	Pre-rRNA-processing protein TSR1 homolog	TSR1
61.206	1.13408	-3.06291	Heterochromatin protein 1-binding protein 3	HP1BP3	chromosome [GO:0005694]; nuclear speck [GO:0016607]; nucleosome [GO:0000786]; nucleus [GO:0005634]
56.559	0.768574	-3.06126	ATP synthase subunit beta, mitochondrial;ATP synthase subunit beta	ATP5B	cell surface [GO:0009986]; extracellular exosome [GO:0070062]; membrane [GO:0016020]; mitochondrial inner membrane [GO:0005743]; mitochondrial matrix [GO:0005759]; mitochondrial membrane [GO:0031966]; mitochondrial nucleoid [GO:0042645]; mitochondrial proton-transporting ATP synthase complex [GO:0005753]; mitochondrial proton-transporting ATP synthase, catalytic core [GO:0005754]; mitochondrion […
45.814	1.88912	-3.05723	Zinc finger protein 362;Zinc finger protein 384;Zinc finger and SCAN domain-containing protein 12	ZNF362;ZNF384;ZSCAN12	nucleus [GO:0005634]
23.399	1.28222	-3.05483	Ras-related protein R-Ras2;Ras-related protein R-Ras	RRAS2;RRAS	endoplasmic reticulum [GO:0005783]; extracellular exosome [GO:0070062]; focal adhesion [GO:0005925]; Golgi membrane [GO:0000139]; membrane [GO:0016020]; plasma membrane [GO:0005886]
77.86	1.1161	-3.05186	Fermitin family homolog 2	FERMT2	adherens junction [GO:0005912]; cell cortex [GO:0005938]; cell junction [GO:0030054]; cell surface [GO:0009986]; cytoplasm [GO:0005737]; cytoplasmic side of plasma membrane [GO:0009898]; cytosol [GO:0005829]; extrinsic component of cytoplasmic side of plasma membrane [GO:0031234]; focal adhesion [GO:0005925]; I band [GO:0031674]; lamellipodium membrane [GO:0031258]; nucleoplasm [GO:0005654]; nucl…
54.047	1.27564	-3.03906	Sodium-coupled neutral amino acid transporter 1	SLC38A1	axon [GO:0030424]; basolateral plasma membrane [GO:0016323]; external side of apical plasma membrane [GO:0098591]; extracellular exosome [GO:0070062]; membrane [GO:0016020]; neuronal cell body [GO:0043025]; plasma membrane [GO:0005886]
73.46	2.03536	-3.03693	Glutaminase kidney isoform, mitochondrial	GLS	cytosol [GO:0005829]; mitochondrial matrix [GO:0005759]; mitochondrion [GO:0005739]; synapse [GO:0045202]
79.697	1.00917	-3.03605	Lipase maturation factor 2	LMF2	endoplasmic reticulum membrane [GO:0005789]; membrane [GO:0016020]
102.38	1.20009	-3.03166	Hexokinase-2	HK2	centrosome [GO:0005813]; cytosol [GO:0005829]; intracellular membrane-bounded organelle [GO:0043231]; membrane [GO:0016020]; mitochondrial outer membrane [GO:0005741]; mitochondrion [GO:0005739]; sarcoplasmic reticulum [GO:0016529]
54.416	0.781791	-3.0316	Probable ATP-dependent RNA helicase DDX6	DDX6	cytoplasm [GO:0005737]; cytoplasmic ribonucleoprotein granule [GO:0036464]; cytoplasmic stress granule [GO:0010494]; cytosol [GO:0005829]; membrane [GO:0016020]; nucleus [GO:0005634]; P-body [GO:0000932]; RISC complex [GO:0016442]
20.116	0.695348	-3.03158	28S ribosomal protein S25, mitochondrial	MRPS25	mitochondrial inner membrane [GO:0005743]; mitochondrial small ribosomal subunit [GO:0005763]; mitochondrion [GO:0005739]
226.53	1.41088	-3.0313	Myosin-9	MYH9	actin cytoskeleton [GO:0015629]; actomyosin [GO:0042641]; actomyosin contractile ring [GO:0005826]; adherens junction [GO:0005912]; brush border [GO:0005903]; cell leading edge [GO:0031252]; cleavage furrow [GO:0032154]; cortical granule [GO:0060473]; cytoplasm [GO:0005737]; cytoplasmic side of plasma membrane [GO:0009898]; cytosol [GO:0005829]; extracellular exosome [GO:0070062]; focal adhesion …
9.3959	1.09238	-3.03026	Cytochrome c oxidase subunit 7A2, mitochondrial	COX7A2	mitochondrial membrane [GO:0031966]; mitochondrial respirasome [GO:0005746]; mitochondrial respiratory chain complex IV [GO:0005751]
41.368	2.45944	-3.02772	Centrosomal protein of 41 kDa	CEP41	centriole [GO:0005814]; centrosome [GO:0005813]; ciliary basal body [GO:0036064]; cilium [GO:0005929]; cytosol [GO:0005829]; membrane [GO:0016020]
28.969	0.836021	-3.01944	Transmembrane protein 70, mitochondrial	TMEM70	mitochondrial crista [GO:0030061]; mitochondrial inner membrane [GO:0005743]; mitochondrial membrane [GO:0031966]; mitochondrion [GO:0005739]; nucleoplasm [GO:0005654]
60.207	1.66649	-3.0114	Lysophosphatidylcholine acyltransferase 2	LPCAT2	endoplasmic reticulum [GO:0005783]; endoplasmic reticulum membrane [GO:0005789]; Golgi membrane [GO:0000139]; Golgi stack [GO:0005795]; lipid droplet [GO:0005811]; plasma membrane [GO:0005886]
36.924	1.28342	-3.0094	Geranylgeranyl transferase type-2 subunit beta	RABGGTB	cytosol [GO:0005829]; plasma membrane [GO:0005886]; Rab-protein geranylgeranyltransferase complex [GO:0005968]
37.893	1.46132	-3.00482	Mitochondrial import receptor subunit TOM40 homolog	TOMM40	mitochondrial outer membrane [GO:0005741]
53.218	0.711648	-3.00075	Acyl-coenzyme A thioesterase 2, mitochondrial;Acyl-coenzyme A thioesterase 1	ACOT2;ACOT1	cytosol [GO:0005829]; mitochondrial matrix [GO:0005759]; mitochondrion [GO:0005739]; peroxisomal matrix [GO:0005782]
18.506	2.52005	-2.99887	Destrin	DSTN	cytosol [GO:0005829]
11.749	1.59567	-2.99576	Cytochrome c	CYCS	apoptosome [GO:0043293]; cytosol [GO:0005829]; mitochondrial inner membrane [GO:0005743]; mitochondrial intermembrane space [GO:0005758]; mitochondrion [GO:0005739]; nucleus [GO:0005634]; respirasome [GO:0070469]
31.004	1.37037	-2.98922	Thymidine kinase 2, mitochondrial	TK2	cytoplasm [GO:0005737]; mitochondrial matrix [GO:0005759]; mitochondrion [GO:0005739]
87.217	0.807995	-2.9875	Antigen peptide transporter 1	TAP1	centriolar satellite [GO:0034451]; endoplasmic reticulum [GO:0005783]; endoplasmic reticulum membrane [GO:0005789]; endoplasmic reticulum-Golgi intermediate compartment membrane [GO:0033116]; membrane [GO:0016020]; MHC class I peptide loading complex [GO:0042824]; phagocytic vesicle membrane [GO:0030670]; TAP complex [GO:0042825]
21.865	0.831577	-2.98538	Histone H1.4;Histone H1.3	HIST1H1E;HIST1H1D	chromatin [GO:0000785]; euchromatin [GO:0000791]; nucleosome [GO:0000786]; nucleus [GO:0005634]
64.369	0.786836	-2.98458	Asparagine synthetase [glutamine-hydrolyzing]	ASNS	cytosol [GO:0005829]
23.207	0.90545	-2.98127	Rho GDP-dissociation inhibitor 1	ARHGDIA	cytoskeleton [GO:0005856]; cytosol [GO:0005829]; extracellular exosome [GO:0070062]; immunological synapse [GO:0001772]; membrane [GO:0016020]; nucleus [GO:0005634]; Schaffer collateral - CA1 synapse [GO:0098685]
92.48	0.602762	-2.97959	Eukaryotic translation initiation factor 3 subunit B	EIF3B	cytoplasmic stress granule [GO:0010494]; cytosol [GO:0005829]; eukaryotic 43S preinitiation complex [GO:0016282]; eukaryotic 48S preinitiation complex [GO:0033290]; eukaryotic translation initiation factor 3 complex [GO:0005852]; eukaryotic translation initiation factor 3 complex, eIF3m [GO:0071541]; extracellular exosome [GO:0070062]; synapse [GO:0045202]
42.502	1.44819	-2.9785	Eukaryotic translation initiation factor 3 subunit M	EIF3M	cytosol [GO:0005829]; eukaryotic 43S preinitiation complex [GO:0016282]; eukaryotic 48S preinitiation complex [GO:0033290]; eukaryotic translation initiation factor 3 complex [GO:0005852]; eukaryotic translation initiation factor 3 complex, eIF3m [GO:0071541]
51.017	1.83034	-2.97567	UPF0420 protein C16orf58	C16orf58	membrane [GO:0016020]
57.579	0.90369	-2.97065	DnaJ homolog subfamily C member 3	DNAJC3	azurophil granule lumen [GO:0035578]; cytoplasm [GO:0005737]; cytosol [GO:0005829]; endoplasmic reticulum [GO:0005783]; endoplasmic reticulum lumen [GO:0005788]; extracellular exosome [GO:0070062]; extracellular region [GO:0005576]; extracellular vesicle [GO:1903561]; membrane [GO:0016020]; smooth endoplasmic reticulum [GO:0005790]
10.5	0.559905	-2.96287	Mitochondrial import inner membrane translocase subunit Tim13	TIMM13	fibrillar center [GO:0001650]; mitochondrial inner membrane [GO:0005743]; mitochondrial intermembrane space [GO:0005758]; mitochondrial intermembrane space protein transporter complex [GO:0042719]; mitochondrion [GO:0005739]
10.741	1.35884	-2.96203	28S ribosomal protein S21, mitochondrial	MRPS21	mitochondrial inner membrane [GO:0005743]; mitochondrial small ribosomal subunit [GO:0005763]
69.491	0.752507	-2.95675	RNA-binding protein 14	RBM14	cytoplasm [GO:0005737]; nuclear speck [GO:0016607]; nucleolus [GO:0005730]; nucleoplasm [GO:0005654]; nucleus [GO:0005634]; ribonucleoprotein complex [GO:1990904]; transcription regulator complex [GO:0005667]
29.174	1.88351	-2.95403	14-3-3 protein epsilon	YWHAE	cytoplasm [GO:0005737]; nuclear speck [GO:0016607]; nucleolus [GO:0005730]; nucleoplasm [GO:0005654]; nucleus [GO:0005634]; ribonucleoprotein complex [GO:1990904]; transcription regulator complex [GO:0005667]
4.0216	1.29888	-2.95097	39S ribosomal protein L51, mitochondrial	MRPL51	mitochondrion [GO:0005739]
82.431	0.89659	-2.9491	ATP-dependent RNA helicase DDX1	DDX1	cleavage body [GO:0071920]; cytoplasm [GO:0005737]; cytoplasmic stress granule [GO:0010494]; cytosol [GO:0005829]; membrane [GO:0016020]; mitochondrion [GO:0005739]; nucleoplasm [GO:0005654]; nucleus [GO:0005634]; ribonucleoprotein complex [GO:1990904]; tRNA-splicing ligase complex [GO:0072669]
38.464	2.05236	-2.94672	Mitochondrial fission factor	MFF	mitochondrial membrane [GO:0031966]; mitochondrial outer membrane [GO:0005741]; mitochondrion [GO:0005739]; peroxisome [GO:0005777]; protein-containing complex [GO:0032991]; synaptic vesicle [GO:0008021]
21.604	2.68344	-2.94529	Heat shock protein beta-8	HSPB8	cytoplasm [GO:0005737]; cytosol [GO:0005829]; nucleoplasm [GO:0005654]; nucleus [GO:0005634]; protein folding chaperone complex [GO:0101031]
120.04	1.15506	-2.94256	Gem-associated protein 4	GEMIN4	Cajal body [GO:0015030]; cytoplasm [GO:0005737]; cytosol [GO:0005829]; extracellular exosome [GO:0070062]; Gemini of coiled bodies [GO:0097504]; membrane [GO:0016020]; nuclear body [GO:0016604]; nucleolus [GO:0005730]; nucleoplasm [GO:0005654]; small nuclear ribonucleoprotein complex [GO:0030532]; SMN complex [GO:0032797]; SMN-Sm protein complex [GO:0034719]
25.476	0.847295	-2.93967	Serine/arginine-rich splicing factor 2	SRSF2	cytosol [GO:0005829]; interchromatin granule [GO:0035061]; nuclear speck [GO:0016607]; nucleoplasm [GO:0005654]; nucleus [GO:0005634]; perichromatin fibrils [GO:0005726]; spliceosomal complex [GO:0005681]
105.84	0.889729	-2.93904	26S proteasome non-ATPase regulatory subunit 1	PSMD1	azurophil granule lumen [GO:0035578]; cytosol [GO:0005829]; extracellular region [GO:0005576]; membrane [GO:0016020]; nucleoplasm [GO:0005654]; nucleus [GO:0005634]; proteasome accessory complex [GO:0022624]; proteasome complex [GO:0000502]; proteasome regulatory particle [GO:0005838]; proteasome regulatory particle, base subcomplex [GO:0008540]; proteasome storage granule [GO:0034515]
68.569	1.62376	-2.93592	Dolichyl-diphosphooligosaccharide--protein glycosyltransferase subunit 1	RPN1	cytosol [GO:0005829]; endoplasmic reticulum [GO:0005783]; endoplasmic reticulum membrane [GO:0005789]; melanosome [GO:0042470]; membrane [GO:0016020]; oligosaccharyltransferase complex [GO:0008250]; rough endoplasmic reticulum [GO:0005791]
22.171	1.62667	-2.93374	Ras-related protein Rab-1B	RAB1B	cytosol [GO:0005829]; endomembrane system [GO:0012505]; endoplasmic reticulum membrane [GO:0005789]; endoplasmic reticulum-Golgi intermediate compartment membrane [GO:0033116]; extracellular exosome [GO:0070062]; Golgi apparatus [GO:0005794]; Golgi membrane [GO:0000139]; perinuclear region of cytoplasm [GO:0048471]; phagophore assembly site membrane [GO:0034045]; transport vesicle [GO:0030133]
33.232	2.6941	-2.93077	Alpha-soluble NSF attachment protein	NAPA	membrane [GO:0016020]
132.95	1.29286	-2.92673	Manganese-transporting ATPase 13A1	ATP13A1	endoplasmic reticulum membrane [GO:0005789]; membrane [GO:0016020]
47.074	1.52018	-2.92614	Perilipin-3	PLIN3	cytosol [GO:0005829]; lipid droplet [GO:0005811]
33.637	1.45097	-2.92443	Pyrroline-5-carboxylate reductase 2	PYCR2	mitochondrial matrix [GO:0005759]; mitochondrion [GO:0005739]
114.33	1.1374	-2.92391	Condensin complex subunit 3	NCAPG	condensin complex [GO:0000796]
104.55	1.44052	-2.91508	AP-2 complex subunit beta	AP2B1	AP-2 adaptor complex [GO:0030122]; clathrin adaptor complex [GO:0030131]; clathrin-coated endocytic vesicle [GO:0045334]; clathrin-coated endocytic vesicle membrane [GO:0030669]; cytoplasmic side of plasma membrane [GO:0009898]; cytosol [GO:0005829]; endocytic vesicle membrane [GO:0030666]; endolysosome membrane [GO:0036020]; glutamatergic synapse [GO:0098978]; membrane [GO:0016020]; plasma membr…
48.115	1.04857	-2.91338	Squalene synthase	FDFT1	endoplasmic reticulum [GO:0005783]; endoplasmic reticulum membrane [GO:0005789]; membrane [GO:0016020]
12.107	2.06331	-2.91303	39S ribosomal protein L53, mitochondrial	MRPL53	mitochondrial inner membrane [GO:0005743]; mitochondrial large ribosomal subunit [GO:0005762]; mitochondrion [GO:0005739]
47.079	1.53754	-2.90516	Multifunctional protein ADE2;Phosphoribosylaminoimidazole-succinocarboxamide synthase;Phosphoribosylaminoimidazole carboxylase	PAICS	cytoplasm [GO:0005737]; cytosol [GO:0005829]; extracellular exosome [GO:0070062]; membrane [GO:0016020]
11.428	1.78713	-2.90144	ATP synthase subunit g, mitochondrial	ATP5L	mitochondrial inner membrane [GO:0005743]; mitochondrial proton-transporting ATP synthase complex [GO:0005753]; mitochondrial proton-transporting ATP synthase complex, coupling factor F(o) [GO:0000276]; mitochondrion [GO:0005739]
47.346	0.838093	-2.90071	Mitochondrial ribonuclease P protein 1	TRMT10C	mitochondrion [GO:0005739]; nucleoplasm [GO:0005654]
38.628	1.33667	-2.89963	Peroxisomal membrane protein PEX16	PEX16	cytosol [GO:0005829]; endoplasmic reticulum [GO:0005783]; endoplasmic reticulum membrane [GO:0005789]; membrane [GO:0016020]; peroxisomal membrane [GO:0005778]; peroxisome [GO:0005777]
164.73	0.641358	-2.8953	CLIP-associating protein 2	CLASP2	cytosol [GO:0005829]; Golgi apparatus [GO:0005794]; kinetochore [GO:0000776]; microtubule cytoskeleton [GO:0015630]
40.526	0.538074	-2.89109	Apoptosis-inducing factor 2	AIFM2	cytoplasm [GO:0005737]; cytosol [GO:0005829]; extracellular space [GO:0005615]; lipid droplet [GO:0005811]; mitochondrial outer membrane [GO:0005741]; mitochondrion [GO:0005739]; nucleus [GO:0005634]; plasma membrane [GO:0005886]
32.943	0.450522	-2.88986	Mitochondrial carnitine/acylcarnitine carrier protein	SLC25A20	cytosol [GO:0005829]; membrane [GO:0016020]; mitochondrion [GO:0005739]
15.054	1.71734	-2.88954	Profilin-1	PFN1	blood microparticle [GO:0072562]; cell cortex [GO:0005938]; cytoplasm [GO:0005737]; cytoskeleton [GO:0005856]; cytosol [GO:0005829]; extracellular exosome [GO:0070062]; focal adhesion [GO:0005925]; glutamatergic synapse [GO:0098978]; membrane [GO:0016020]; nucleus [GO:0005634]
57.221	1.28119	-2.88838	Polypyrimidine tract-binding protein 1	PTBP1	extracellular exosome [GO:0070062]; membrane [GO:0016020]; nucleolus [GO:0005730]; nucleoplasm [GO:0005654]; nucleus [GO:0005634]
17.752	1.18432	-2.88398	60S ribosomal protein L29	RPL29	cytoplasm [GO:0005737]; cytosol [GO:0005829]; cytosolic large ribosomal subunit [GO:0022625]; cytosolic ribosome [GO:0022626]; membrane [GO:0016020]
68.6	1.02903	-2.88168	Eukaryotic peptide chain release factor GTP-binding subunit ERF3A;Eukaryotic peptide chain release factor GTP-binding subunit ERF3B	GSPT1;GSPT2	cytoplasm [GO:0005737]; cytosol [GO:0005829]; cytosolic ribosome [GO:0022626]; translation release factor complex [GO:0018444]
47.517	0.887441	-2.87983	Aspartate aminotransferase, mitochondrial	GOT2	extracellular exosome [GO:0070062]; mitochondrial matrix [GO:0005759]; mitochondrion [GO:0005739]; plasma membrane [GO:0005886]
573.83	0.684157	-2.87733	E3 ubiquitin-protein ligase UBR4	UBR4	centrosome [GO:0005813]; cytosol [GO:0005829]; ficolin-1-rich granule membrane [GO:0101003]; membrane [GO:0016020]; nucleoplasm [GO:0005654]; plasma membrane [GO:0005886]; specific granule membrane [GO:0035579]; tertiary granule membrane [GO:0070821]
20.266	1.18323	-2.87493	NADH dehydrogenase [ubiquinone] 1 alpha subcomplex assembly factor 4	NDUFAF4	cytosol [GO:0005829]; mitochondrial inner membrane [GO:0005743]; mitochondrial membrane [GO:0031966]; mitochondrion [GO:0005739]
34.094	1.52575	-2.87168	NADH-cytochrome b5 reductase 1	CYB5R1	endoplasmic reticulum membrane [GO:0005789]
14.199	0.699302	-2.87136	Multifunctional methyltransferase subunit TRM112-like protein	TRMT112	cytosol [GO:0005829]; nucleoplasm [GO:0005654]; perinuclear region of cytoplasm [GO:0048471]; protein-containing complex [GO:0032991]
39.962	1.22244	-2.86331	Endophilin-A1;Endophilin-A2	SH3GL2;SH3GL1	anchoring junction [GO:0070161]; cell projection [GO:0042995]; cytoplasm [GO:0005737]; cytosol [GO:0005829]; early endosome membrane [GO:0031901]; glutamatergic synapse [GO:0098978]; podosome [GO:0002102]; presynapse [GO:0098793]
15.434	0.935419	-2.86168	Active regulator of SIRT1	RPS19BP1	cytoplasm [GO:0005737]
31.938	1.3371	-2.85916	Protein-S-isoprenylcysteine O-methyltransferase	ICMT	membrane [GO:0016020]
102.36	0.956377	-2.85605	Eukaryotic translation initiation factor 4 gamma 2	EIF4G2	adherens junction [GO:0005912]; axon [GO:0030424]; cytosol [GO:0005829]; eukaryotic translation initiation factor 4F complex [GO:0016281]; membrane [GO:0016020]
30.588	0.807634	-2.8474	Heterogeneous nuclear ribonucleoprotein A/B	HNRNPAB	cytoplasm [GO:0005737]; mRNA editing complex [GO:0045293]; nucleoplasm [GO:0005654]; nucleus [GO:0005634]; ribonucleoprotein complex [GO:1990904]; RNA polymerase II transcription regulator complex [GO:0090575]
66.115	2.29357	-2.84695	Phenylalanine--tRNA ligase beta subunit	FARSB	cytoplasm [GO:0005737]; cytosol [GO:0005829]; membrane [GO:0016020]; phenylalanine-tRNA ligase complex [GO:0009328]
27.744	0.476141	-2.84309	Serine/arginine-rich splicing factor 1	SRSF1	catalytic step 2 spliceosome [GO:0071013]; cytoplasm [GO:0005737]; nuclear speck [GO:0016607]; nucleoplasm [GO:0005654]; nucleus [GO:0005634]
20.497	1.10125	-2.84304	GTP-binding protein Rheb	RHEB	cytosol [GO:0005829]; endomembrane system [GO:0012505]; endoplasmic reticulum membrane [GO:0005789]; extracellular exosome [GO:0070062]; Golgi membrane [GO:0000139]; lysosomal membrane [GO:0005765]; membrane [GO:0016020]; plasma membrane [GO:0005886]; postsynaptic density [GO:0014069]; spliceosomal complex [GO:0005681]
238.26	1.28372	-2.82946	Nuclear mitotic apparatus protein 1	NUMA1	cell cortex [GO:0005938]; cell cortex region [GO:0099738]; centrosome [GO:0005813]; chromosome [GO:0005694]; cortical microtubule [GO:0055028]; cytoplasmic microtubule bundle [GO:1905720]; cytosol [GO:0005829]; dendrite [GO:0030425]; extracellular exosome [GO:0070062]; lateral cell cortex [GO:0097575]; lateral plasma membrane [GO:0016328]; microtubule bundle [GO:0097427]; microtubule minus-end [G…
36.56	1.3516	-2.82693	BRISC and BRCA1-A complex member 1	BABAM1	BRCA1-A complex [GO:0070531]; BRISC complex [GO:0070552]; cytoplasm [GO:0005737]; cytosol [GO:0005829]; nuclear body [GO:0016604]; nucleoplasm [GO:0005654]; nucleus [GO:0005634]
135.58	0.452763	-2.81766	Splicing factor 3B subunit 3	SF3B3	catalytic step 2 spliceosome [GO:0071013]; nucleolus [GO:0005730]; nucleoplasm [GO:0005654]; nucleus [GO:0005634]; SAGA complex [GO:0000124]; spliceosomal complex [GO:0005681]; U12-type spliceosomal complex [GO:0005689]; U2 snRNP [GO:0005686]; U2-type precatalytic spliceosome [GO:0071005]; U2-type spliceosomal complex [GO:0005684]
80.64	1.13892	-2.81203	Mitochondrial intermediate peptidase	MIPEP	mitochondrial matrix [GO:0005759]; mitochondrion [GO:0005739]
42.272	0.891336	-2.80908	Galactokinase	GALK1	cytoplasm [GO:0005737]; cytosol [GO:0005829]; extracellular exosome [GO:0070062]; membrane [GO:0016020]
33.814	1.27968	-2.80701	Protein SCO1 homolog, mitochondrial	SCO1	mitochondrial inner membrane [GO:0005743]; mitochondrion [GO:0005739]; myofibril [GO:0030016]
78.549	1.12276	-2.8039	Pentatricopeptide repeat domain-containing protein 3, mitochondrial	PTCD3	cytosol [GO:0005829]; mitochondrial inner membrane [GO:0005743]; mitochondrial small ribosomal subunit [GO:0005763]; mitochondrion [GO:0005739]; nucleoplasm [GO:0005654]; plasma membrane [GO:0005886]
34.884	1.8815	-2.80282	Testisin	PRSS21	cytoplasm [GO:0005737]; extracellular region [GO:0005576]; extracellular space [GO:0005615]; membrane [GO:0016020]; plasma membrane [GO:0005886]; side of membrane [GO:0098552]
74.403	0.790684	-2.79834	Tubulin--tyrosine ligase-like protein 12	TTLL12	centrosome [GO:0005813]; cytoplasm [GO:0005737]; cytosol [GO:0005829]; midbody [GO:0030496]; nucleus [GO:0005634]; plasma membrane [GO:0005886]; spindle [GO:0005819]
73.68	0.88119	-2.78929	Stress-70 protein, mitochondrial	HSPA9	cytoplasm [GO:0005737]; extracellular exosome [GO:0070062]; focal adhesion [GO:0005925]; MIB complex [GO:0140275]; mitochondrial inner membrane [GO:0005743]; mitochondrial matrix [GO:0005759]; mitochondrial nucleoid [GO:0042645]; mitochondrion [GO:0005739]; nucleolus [GO:0005730]; nucleus [GO:0005634]; SAM complex [GO:0001401]; TIM23 mitochondrial import inner membrane translocase complex [GO:000…
102.64	0.77867	-2.78703	Scaffold attachment factor B1	SAFB	midbody [GO:0030496]; nucleoplasm [GO:0005654]; nucleus [GO:0005634]
34.005	1.55533	-2.78485	Phosphopantothenate--cysteine ligase	PPCS	cytoplasm [GO:0005737]; cytosol [GO:0005829]; nucleus [GO:0005634]
28.319	0.650281	-2.77374	Methyltransferase-like protein 7A	METTL7A	lipid droplet [GO:0005811]; membrane [GO:0016020]
174.76	1.50153	-2.77103	Glycogen debranching enzyme;4-alpha-glucanotransferase;Amylo-alpha-1,6-glucosidase	AGL	membrane [GO:0016020]
20.616	1.10676	-2.76874	28S ribosomal protein S11, mitochondrial	MRPS11	cytoplasm [GO:0005737]; cytosol [GO:0005829]; extracellular region [GO:0005576]; ficolin-1-rich granule lumen [GO:1904813]; inclusion body [GO:0016234]; isoamylase complex [GO:0043033]; nucleus [GO:0005634]; sarcoplasmic reticulum [GO:0016529]; secretory granule lumen [GO:0034774]
28.661	1.29904	-2.76834	60S ribosomal protein L7-like 1	RPL7L1	mitochondrial inner membrane [GO:0005743]; mitochondrial small ribosomal subunit [GO:0005763]; mitochondrion [GO:0005739]
16.516	1.47088	-2.76714	Microsomal glutathione S-transferase 3	MGST3	endoplasmic reticulum [GO:0005783]; endoplasmic reticulum membrane [GO:0005789]; intracellular membrane-bounded organelle [GO:0043231]; membrane [GO:0016020]; mitochondrial outer membrane [GO:0005741]; nuclear envelope [GO:0005635]
56.578	0.597298	-2.76542	Cytoplasmic dynein 1 light intermediate chain 1	DYNC1LI1	cytoplasm [GO:0005737]; cytoplasmic dynein complex [GO:0005868]; microtubule [GO:0005874]
41.401	1.11728	-2.76295	Ribosome biogenesis protein BRX1 homolog	BRIX1	chromosome [GO:0005694]; nucleolus [GO:0005730]
31.806	0.762833	-2.76211	Phosphatidylinositol transfer protein alpha isoform	PITPNA	cytoplasm [GO:0005737]; cytosol [GO:0005829]; extracellular exosome [GO:0070062]; nucleus [GO:0005634]
25.75	1.05519	-2.76091	Latexin	LXN	cytoplasm [GO:0005737]; extracellular space [GO:0005615]
148.85	0.885676	-2.75879	Myb-binding protein 1A	MYBBP1A	B-WICH complex [GO:0110016]; cytoplasm [GO:0005737]; intracellular membrane-bounded organelle [GO:0043231]; membrane [GO:0016020]; NLS-dependent protein nuclear import complex [GO:0042564]; nucleolus [GO:0005730]; nucleoplasm [GO:0005654]; nucleus [GO:0005634]
29.044	0.904984	-2.75824	Ras-related protein Rab-34	RAB34	centriole [GO:0005814]; cilium [GO:0005929]; extracellular exosome [GO:0070062]; Golgi apparatus [GO:0005794]; Golgi cisterna [GO:0031985]; Golgi stack [GO:0005795]; perinuclear region of cytoplasm [GO:0048471]; phagocytic vesicle [GO:0045335]; phagocytic vesicle membrane [GO:0030670]; vesicle [GO:0031982]
23.31	1.14061	-2.75348	Ran-specific GTPase-activating protein	RANBP1	centrosome [GO:0005813]; cytoplasm [GO:0005737]; cytosol [GO:0005829]; nuclear envelope [GO:0005635]; nuclear pore [GO:0005643]; nucleus [GO:0005634]
17.092	2.43194	-2.75302	Pleckstrin homology-like domain family A member 2	PHLDA2	cytoplasm [GO:0005737]; membrane [GO:0016020]
54.088	1.21171	-2.7521	ADP-dependent glucokinase	ADPGK	endoplasmic reticulum [GO:0005783]; endoplasmic reticulum membrane [GO:0005789]; extracellular region [GO:0005576]; membrane [GO:0016020]
44.857	0.944277	-2.74969	HAUS augmin-like complex subunit 8	HAUS8	centrosome [GO:0005813]; cytoplasm [GO:0005737]; cytosol [GO:0005829]; HAUS complex [GO:0070652]; mitotic spindle microtubule [GO:1990498]; nuclear microtubule [GO:0005880]; spindle pole [GO:0000922]
107.34	0.782577	-2.74754	Alanine--tRNA ligase, mitochondrial	AARS2	mitochondrion [GO:0005739]
33.331	1.04233	-2.74684	Surfeit locus protein 1	SURF1	mitochondrial respirasome [GO:0005746]; mitochondrion [GO:0005739]
87.99	1.63598	-2.74424	ATP-dependent RNA helicase SUPV3L1, mitochondrial	SUPV3L1	mitochondrial degradosome [GO:0045025]; mitochondrial matrix [GO:0005759]; mitochondrial nucleoid [GO:0042645]; mitochondrion [GO:0005739]; nucleus [GO:0005634]
39.42	3.65664	-2.74166	Fructose-bisphosphate aldolase A	ALDOA	actin cytoskeleton [GO:0015629]; cytosol [GO:0005829]; extracellular exosome [GO:0070062]; extracellular region [GO:0005576]; extracellular space [GO:0005615]; ficolin-1-rich granule lumen [GO:1904813]; I band [GO:0031674]; M band [GO:0031430]; membrane [GO:0016020]; nucleus [GO:0005634]; platelet alpha granule lumen [GO:0031093]; secretory granule lumen [GO:0034774]; sperm head [GO:0061827]; ter…
76.074	0.55063	-2.7347	Beta-galactosidase	GLB1	azurophil granule lumen [GO:0035578]; cytoplasm [GO:0005737]; extracellular exosome [GO:0070062]; extracellular region [GO:0005576]; ficolin-1-rich granule lumen [GO:1904813]; Golgi apparatus [GO:0005794]; intracellular membrane-bounded organelle [GO:0043231]; lysosomal lumen [GO:0043202]; perinuclear region of cytoplasm [GO:0048471]; vacuole [GO:0005773]
33.843	0.820681	-2.73429	Sulfatase-modifying factor 2	SUMF2	endoplasmic reticulum lumen [GO:0005788]
119.39	1.10857	-2.73354	Huntingtin-interacting protein 1-related protein	HIP1R	apical plasma membrane [GO:0016324]; cell cortex [GO:0005938]; clathrin-coated pit [GO:0005905]; clathrin-coated vesicle [GO:0030136]; clathrin-coated vesicle membrane [GO:0030665]; cytoskeleton [GO:0005856]; cytosol [GO:0005829]; dendrite cytoplasm [GO:0032839]; dendritic spine [GO:0043197]; glutamatergic synapse [GO:0098978]; intracellular membrane-bounded organelle [GO:0043231]; mitochondrion …
46.836	0.873107	-2.73133	Lupus La protein	SSB	chromosome, telomeric region [GO:0000781]; cytoplasm [GO:0005737]; cytoplasmic stress granule [GO:0010494]; cytosol [GO:0005829]; nucleus [GO:0005634]; ribonucleoprotein complex [GO:1990904]
11.896	1.41453	-2.73004	Translocator protein	TSPO	cytosol [GO:0005829]; intracellular membrane-bounded organelle [GO:0043231]; mitochondrial membrane [GO:0031966]; mitochondrion [GO:0005739]
591.4	1.45463	-2.72574	E3 ubiquitin-protein ligase RNF213	RNF213	cytoplasm [GO:0005737]; cytosol [GO:0005829]; lipid droplet [GO:0005811]; membrane [GO:0016020]; nucleolus [GO:0005730]
38.242	2.24965	-2.71734	Nuclear migration protein nudC	NUDC	cytoplasm [GO:0005737]; cytosol [GO:0005829]; microtubule [GO:0005874]; midbody [GO:0030496]; mitotic spindle [GO:0072686]; nucleoplasm [GO:0005654]; spindle [GO:0005819]
46.03	1.23944	-2.7168	Cytochrome c oxidase assembly protein COX15 homolog	COX15	cytochrome complex [GO:0070069]; mitochondrial inner membrane [GO:0005743]; mitochondrial respirasome [GO:0005746]; mitochondrion [GO:0005739]; nucleoplasm [GO:0005654]
48.349	0.910752	-2.71611	GTPase Era, mitochondrial	ERAL1	cytosol [GO:0005829]; mitochondrial inner membrane [GO:0005743]; mitochondrial matrix [GO:0005759]; mitochondrion [GO:0005739]
30.375	1.04144	-2.71574	Carbonyl reductase [NADPH] 1;Carbonyl reductase [NADPH] 3	CBR1;CBR3	cytosol [GO:0005829]; extracellular exosome [GO:0070062]; extracellular vesicle [GO:1903561]
20.05	1.12885	-2.71489	39S ribosomal protein L17, mitochondrial	MRPL17	mitochondrial inner membrane [GO:0005743]; mitochondrial large ribosomal subunit [GO:0005762]; mitochondrion [GO:0005739]
101.97	0.608993	-2.71327	Probable leucine--tRNA ligase, mitochondrial	LARS2	mitochondrial matrix [GO:0005759]; mitochondrion [GO:0005739]
157.18	0.576054	-2.71061	Condensin complex subunit 1	NCAPD2	cytosol [GO:0005829]; nucleoplasm [GO:0005654]
88.885	0.774404	-2.70985	Splicing factor 3A subunit 1	SF3A1	catalytic step 2 spliceosome [GO:0071013]; nuclear speck [GO:0016607]; nucleoplasm [GO:0005654]; nucleus [GO:0005634]; spliceosomal complex [GO:0005681]; U2 snRNP [GO:0005686]; U2-type precatalytic spliceosome [GO:0071005]; U2-type prespliceosome [GO:0071004]; U2-type spliceosomal complex [GO:0005684]
426.74	1.61189	-2.70781	Dystrophin	DMD	cell surface [GO:0009986]; cell-substrate junction [GO:0030055]; costamere [GO:0043034]; cytoskeleton [GO:0005856]; cytosol [GO:0005829]; dystrophin-associated glycoprotein complex [GO:0016010]; filopodium [GO:0030175]; filopodium membrane [GO:0031527]; membrane raft [GO:0045121]; neuron projection terminus [GO:0044306]; nucleus [GO:0005634]; plasma membrane [GO:0005886]; postsynaptic membrane [G…
47.355	1.64797	-2.70629	Flotillin-1	FLOT1	endosome [GO:0005768]; flotillin complex [GO:0016600]
69.991	1.66845	-2.70603	Serine/threonine-protein phosphatase 2A 56 kDa regulatory subunit delta isoform;Serine/threonine-protein phosphatase 2A 56 kDa regulatory subunit gamma isoform	PPP2R5D;PPP2R5C	cytosol [GO:0005829]; nucleoplasm [GO:0005654]; nucleus [GO:0005634]; protein phosphatase type 2A complex [GO:0000159]
40.089	1.00251	-2.70129	Y-box-binding protein 3	YBX3	bicellular tight junction [GO:0005923]; cytoplasm [GO:0005737]; cytosol [GO:0005829]; nucleus [GO:0005634]; perinuclear region of cytoplasm [GO:0048471]; synapse [GO:0045202]
30.156	1.56724	-2.69873	39S ribosomal protein L28, mitochondrial	MRPL28	cytosol [GO:0005829]; mitochondrial inner membrane [GO:0005743]; mitochondrial large ribosomal subunit [GO:0005762]; mitochondrial ribosome [GO:0005761]; mitochondrion [GO:0005739]
41.29	1.4699	-2.69659	PHD finger protein 6	PHF6	kinetochore [GO:0000776]; nucleolus [GO:0005730]; nucleoplasm [GO:0005654]; nucleus [GO:0005634]
45.118	1.43719	-2.69328	Beta-1,4-galactosyltransferase 5	B4GALT5	Golgi apparatus [GO:0005794]; Golgi cisterna membrane [GO:0032580]; Golgi membrane [GO:0000139]
453.66	1.21133	-2.69	A-kinase anchor protein 9	AKAP9	centrosome [GO:0005813]; cis-Golgi network [GO:0005801]; cytoskeleton [GO:0005856]; cytosol [GO:0005829]; dendritic branch [GO:0044307]; extrinsic component of postsynaptic density membrane [GO:0099147]; glutamatergic synapse [GO:0098978]; Golgi apparatus [GO:0005794]; Golgi stack [GO:0005795]; intracellular membrane-bounded organelle [GO:0043231]; neuronal cell body [GO:0043025]; potassium chann…
99.326	1.13528	-2.68358	Major vault protein	MVP	cytoplasm [GO:0005737]; cytoskeleton [GO:0005856]; cytosol [GO:0005829]; extracellular exosome [GO:0070062]; extracellular region [GO:0005576]; ficolin-1-rich granule lumen [GO:1904813]; membrane [GO:0016020]; nuclear pore [GO:0005643]; nucleus [GO:0005634]; perinuclear region of cytoplasm [GO:0048471]; ribonucleoprotein complex [GO:1990904]; secretory granule lumen [GO:0034774]
32.854	1.0159	-2.68337	40S ribosomal protein SA	RPSA;RPSAP58	cytoplasm [GO:0005737]; cytosol [GO:0005829]; cytosolic ribosome [GO:0022626]; cytosolic small ribosomal subunit [GO:0022627]; extracellular exosome [GO:0070062]; membrane [GO:0016020]; nucleoplasm [GO:0005654]; nucleus [GO:0005634]; plasma membrane [GO:0005886]
12.274	1.73045	-2.67875	E3 ubiquitin-protein ligase RBX1;E3 ubiquitin-protein ligase RBX1, N-terminally processed	RBX1	Cul2-RING ubiquitin ligase complex [GO:0031462]; Cul3-RING ubiquitin ligase complex [GO:0031463]; Cul4A-RING E3 ubiquitin ligase complex [GO:0031464]; Cul4B-RING E3 ubiquitin ligase complex [GO:0031465]; Cul5-RING ubiquitin ligase complex [GO:0031466]; Cul7-RING ubiquitin ligase complex [GO:0031467]; cullin-RING ubiquitin ligase complex [GO:0031461]; cytoplasm [GO:0005737]; cytosol [GO:0005829]; …
17.276	0.589085	-2.67779	Protein mago nashi homolog 2;Protein mago nashi homolog	MAGOHB;MAGOH	catalytic step 2 spliceosome [GO:0071013]; cytosol [GO:0005829]; exon-exon junction complex [GO:0035145]; exon-exon junction subcomplex mago-y14 [GO:1990501]; neuronal cell body [GO:0043025]; nucleoplasm [GO:0005654]; nucleus [GO:0005634]; U2-type catalytic step 1 spliceosome [GO:0071006]; U2-type precatalytic spliceosome [GO:0071005]
112.61	0.682477	-2.66745	Reticulon-3	RTN3	endoplasmic reticulum [GO:0005783]; endoplasmic reticulum membrane [GO:0005789]; extracellular space [GO:0005615]; Golgi apparatus [GO:0005794]; Golgi membrane [GO:0000139]; neuron projection [GO:0043005]; plasma membrane [GO:0005886]; postsynaptic density [GO:0014069]
37.808	2.35501	-2.66606	Torsin-1A	TOR1A	cytoplasmic vesicle membrane [GO:0030659]; cytoskeleton [GO:0005856]; cytosol [GO:0005829]; endoplasmic reticulum [GO:0005783]; endoplasmic reticulum lumen [GO:0005788]; endoplasmic reticulum membrane [GO:0005789]; extracellular exosome [GO:0070062]; growth cone [GO:0030426]; intracellular membrane-bounded organelle [GO:0043231]; membrane [GO:0016020]; nuclear envelope [GO:0005635]; nuclear membr…
23.818	1.26074	-2.66379	Membrane-associated progesterone receptor component 2	PGRMC2	endomembrane system [GO:0012505]; endoplasmic reticulum [GO:0005783]; extracellular region [GO:0005576]; membrane [GO:0016020]; nuclear envelope [GO:0005635]
15.314	1.09551	-2.66372	Prefoldin subunit 4	PFDN4	cytoplasm [GO:0005737]; cytosol [GO:0005829]; mitochondrion [GO:0005739]; nucleus [GO:0005634]; prefoldin complex [GO:0016272]
18.042	1.17958	-2.66204	Low molecular weight phosphotyrosine protein phosphatase	ACP1	cytoplasm [GO:0005737]; cytoplasmic side of plasma membrane [GO:0009898]; cytosol [GO:0005829]; extracellular exosome [GO:0070062]; sarcolemma [GO:0042383]
31.512	0.83613	-2.65251	Sodium/potassium-transporting ATPase subunit beta-3	ATP1B3	apical plasma membrane [GO:0016324]; basolateral plasma membrane [GO:0016323]; extracellular exosome [GO:0070062]; melanosome [GO:0042470]; plasma membrane [GO:0005886]; sodium:potassium-exchanging ATPase complex [GO:0005890]; sperm flagellum [GO:0036126]
46.971	1.00041	-2.6497	Endoplasmic reticulum resident protein 44	ERP44	cell surface [GO:0009986]; endoplasmic reticulum lumen [GO:0005788]; endoplasmic reticulum membrane [GO:0005789]; endoplasmic reticulum-Golgi intermediate compartment [GO:0005793]; extracellular exosome [GO:0070062]; extracellular region [GO:0005576]; specific granule lumen [GO:0035580]
67.61	2.24725	-2.63727	Vacuolar protein sorting-associated protein 33A	VPS33A	autophagosome [GO:0005776]; clathrin-coated vesicle [GO:0030136]; CORVET complex [GO:0033263]; early endosome [GO:0005769]; endosome membrane [GO:0010008]; HOPS complex [GO:0030897]; late endosome [GO:0005770]; late endosome membrane [GO:0031902]; lysosomal membrane [GO:0005765]; lysosome [GO:0005764]; perinuclear region of cytoplasm [GO:0048471]
44.049	0.585296	-2.63605	Guanine nucleotide-binding protein subunit alpha-13	GNA13	brush border membrane [GO:0031526]; cytoplasm [GO:0005737]; cytosol [GO:0005829]; extracellular exosome [GO:0070062]; focal adhesion [GO:0005925]; heterotrimeric G-protein complex [GO:0005834]; melanosome [GO:0042470]; membrane [GO:0016020]; nucleus [GO:0005634]; plasma membrane [GO:0005886]
63.444	1.05102	-2.63274	E3 ubiquitin-protein ligase ZFP91	ZFP91	nucleolus [GO:0005730]; nucleoplasm [GO:0005654]; nucleus [GO:0005634]
28.521	1.41548	-2.63115	Tropomyosin alpha-4 chain	TPM4	actin filament [GO:0005884]; cortical cytoskeleton [GO:0030863]; cytoskeleton [GO:0005856]; cytosol [GO:0005829]; extracellular exosome [GO:0070062]; focal adhesion [GO:0005925]; membrane [GO:0016020]; muscle thin filament tropomyosin [GO:0005862]; podosome [GO:0002102]; stress fiber [GO:0001725]
28.235	1.63252	-2.62698	Exosome complex component MTR3	EXOSC6	cytoplasmic exosome (RNase complex) [GO:0000177]; cytosol [GO:0005829]; exosome (RNase complex) [GO:0000178]; nuclear exosome (RNase complex) [GO:0000176]; nucleolar exosome (RNase complex) [GO:0101019]; nucleolus [GO:0005730]; nucleoplasm [GO:0005654]; nucleus [GO:0005634]
10.094	1.13825	-2.6256	Dolichol-phosphate mannosyltransferase subunit 3	DPM3	dolichol-phosphate-mannose synthase complex [GO:0033185]; endoplasmic reticulum [GO:0005783]; endoplasmic reticulum membrane [GO:0005789]; mannosyltransferase complex [GO:0031501]; membrane [GO:0016020]
16.937	0.899587	-2.61931	Mitochondrial fission 1 protein	FIS1	cytosol [GO:0005829]; endoplasmic reticulum [GO:0005783]; membrane [GO:0016020]; mitochondrial outer membrane [GO:0005741]; mitochondrion [GO:0005739]; peroxisomal membrane [GO:0005778]; peroxisome [GO:0005777]; protein-containing complex [GO:0032991]
43.071	0.606441	-2.61926	Translocating chain-associated membrane protein 1	TRAM1	endoplasmic reticulum [GO:0005783]; endoplasmic reticulum membrane [GO:0005789]; membrane [GO:0016020]
16.698	0.710488	-2.61826	NADH dehydrogenase [ubiquinone] 1 alpha subcomplex subunit 13	NDUFA13	cytoplasm [GO:0005737]; mitochondrial inner membrane [GO:0005743]; mitochondrial membrane [GO:0031966]; mitochondrial respirasome [GO:0005746]; mitochondrial respiratory chain complex I [GO:0005747]; mitochondrion [GO:0005739]; nucleoplasm [GO:0005654]
26.788	2.06476	-2.61223	Hepatoma-derived growth factor	HDGF	collagen-containing extracellular matrix [GO:0062023]; cytoplasm [GO:0005737]; extracellular region [GO:0005576]; extracellular space [GO:0005615]; nucleoplasm [GO:0005654]; nucleus [GO:0005634]; transcription repressor complex [GO:0017053]
12.895	1.32539	-2.60908	Myotrophin	MTPN	axon [GO:0030424]; cytoplasm [GO:0005737]; cytosol [GO:0005829]; F-actin capping protein complex [GO:0008290]; nucleus [GO:0005634]; perinuclear region of cytoplasm [GO:0048471]
16.014	0.904184	-2.60821	Hematological and neurological expressed 1 protein;Hematological and neurological expressed 1 protein, N-terminally processed	HN1	cytosol [GO:0005829]; intercellular bridge [GO:0045171]; microtubule cytoskeleton [GO:0015630]; nucleus [GO:0005634]
27.366	1.08697	-2.60677	Serine/arginine-rich splicing factor 7	SRSF7	cytoplasm [GO:0005737]; extracellular exosome [GO:0070062]; nuclear speck [GO:0016607]; nucleoplasm [GO:0005654]; nucleus [GO:0005634]
11.6	0.763698	-2.60596	Uncharacterized protein	LOC102288414
18.502	2.47321	-2.60367	Cofilin-1;Cofilin-2	CFL1;CFL2	actin cytoskeleton [GO:0015629]; cytoplasm [GO:0005737]; cytosol [GO:0005829]; extracellular exosome [GO:0070062]; extracellular space [GO:0005615]; focal adhesion [GO:0005925]; growth cone [GO:0030426]; lamellipodium [GO:0030027]; lamellipodium membrane [GO:0031258]; membrane [GO:0016020]; nuclear matrix [GO:0016363]; nucleus [GO:0005634]; ruffle membrane [GO:0032587]; vesicle [GO:0031982]
64.071	2.41149	-2.60286	Serine/threonine-protein kinase PAK 4;Serine/threonine-protein kinase PAK 7	PAK4;PAK7	adherens junction [GO:0005912]; cytoplasm [GO:0005737]; cytosol [GO:0005829]; focal adhesion [GO:0005925]; Golgi apparatus [GO:0005794]
107.19	1.97803	-2.59971	Putative RNA-binding protein 15	RBM15	nuclear membrane [GO:0031965]; nuclear speck [GO:0016607]; nucleoplasm [GO:0005654]; nucleus [GO:0005634]; RNA N6-methyladenosine methyltransferase complex [GO:0036396]
24.682	3.36957	-2.59718	26S proteasome non-ATPase regulatory subunit 9	PSMD9	cytoplasm [GO:0005737]; cytosol [GO:0005829]; nucleoplasm [GO:0005654]; nucleus [GO:0005634]; proteasome regulatory particle [GO:0005838]
11.955	1.08483	-2.59683	Complex III assembly factor LYRM7	LYRM7	mitochondrial matrix [GO:0005759]; mitochondrial membrane [GO:0031966]
32.922	0.746369	-2.59304	F-actin-capping protein subunit alpha-1	CAPZA1	actin cytoskeleton [GO:0015629]; cytoskeleton [GO:0005856]; cytosol [GO:0005829]; extracellular exosome [GO:0070062]; extracellular region [GO:0005576]; F-actin capping protein complex [GO:0008290]; WASH complex [GO:0071203]
14.716	1.08172	-2.59262	Galectin-1	LGALS1	collagen-containing extracellular matrix [GO:0062023]; cytoplasm [GO:0005737]; cytosol [GO:0005829]; endoplasmic reticulum lumen [GO:0005788]; extracellular exosome [GO:0070062]; extracellular region [GO:0005576]; extracellular space [GO:0005615]; galectin complex [GO:1990724]
87.996	0.422463	-2.59109	Translocation protein SEC63 homolog	SEC63	endoplasmic reticulum [GO:0005783]; membrane [GO:0016020]; Sec62/Sec63 complex [GO:0031207]
55.984	1.07404	-2.59075	Interferon-induced protein with tetratricopeptide repeats 3	IFIT3	cytoplasm [GO:0005737]; cytosol [GO:0005829]; mitochondrion [GO:0005739]
42.153	0.887574	-2.58932	Proteasomal ubiquitin receptor ADRM1	ADRM1	cytosol [GO:0005829]; nucleoplasm [GO:0005654]; plasma membrane [GO:0005886]; proteasome complex [GO:0000502]; proteasome regulatory particle, lid subcomplex [GO:0008541]
163.82	1.28017	-2.58637	Mitogen-activated protein kinase-binding protein 1	MAPKBP1	cytoplasm [GO:0005737]; mitotic spindle pole [GO:0097431]; nucleolus [GO:0005730]; nucleoplasm [GO:0005654]
20.745	0.99453	-2.58549	Ras-related protein Rap-2c	RAP2C	bicellular tight junction [GO:0005923]; cell-cell contact zone [GO:0044291]; cytoplasm [GO:0005737]; cytosol [GO:0005829]; extracellular exosome [GO:0070062]; plasma membrane [GO:0005886]; recycling endosome membrane [GO:0055038]; tertiary granule membrane [GO:0070821]
15.689	0.915658	-2.58003	Phosphatidylglycerophosphatase and protein-tyrosine phosphatase 1	PTPMT1	mitochondrial inner membrane [GO:0005743]; mitochondrion [GO:0005739]; nucleus [GO:0005634]
45.745	2.28403	-2.57703	DnaJ homolog subfamily A member 2	DNAJA2	cytoplasm [GO:0005737]; cytosol [GO:0005829]; extracellular exosome [GO:0070062]; membrane [GO:0016020]
135.62	0.747548	-2.57683	Inverted formin-2	INF2	actin filament [GO:0005884]; perinuclear region of cytoplasm [GO:0048471]
42.491	1.01453	-2.57269	Nucleoside diphosphate kinase 7	NME7	axonemal microtubule [GO:0005879]; centrosome [GO:0005813]; cytoplasm [GO:0005737]; cytosol [GO:0005829]; gamma-tubulin ring complex [GO:0000931]; nucleus [GO:0005634]
64.132	0.573755	-2.56901	Heterogeneous nuclear ribonucleoprotein L	HNRNPL	chromatin [GO:0000785]; cytoplasm [GO:0005737]; extracellular exosome [GO:0070062]; membrane [GO:0016020]; nucleoplasm [GO:0005654]; nucleus [GO:0005634]; ribonucleoprotein complex [GO:1990904]; ribonucleoprotein granule [GO:0035770]
48.602	1.64014	-2.56708	Zinc finger CCCH domain-containing protein 15	ZC3H15	cytosol [GO:0005829]; nucleus [GO:0005634]
22.492	1.67405	-2.56405	Cysteine-rich protein 2	CRIP2	cell cortex [GO:0005938]
56.806	0.86942	-2.56052	Glycylpeptide N-tetradecanoyltransferase 1;Glycylpeptide N-tetradecanoyltransferase 2;Glycylpeptide N-tetradecanoyltransferase	NMT1;NMT2	cytoplasm [GO:0005737]; cytosol [GO:0005829]; plasma membrane [GO:0005886]
32.575	1.39585	-2.55964	Nucleophosmin	NPM1	centrosome [GO:0005813]; cytoplasm [GO:0005737]; cytosol [GO:0005829]; focal adhesion [GO:0005925]; granular component [GO:0001652]; large ribosomal subunit [GO:0015934]; membrane [GO:0016020]; nuclear speck [GO:0016607]; nucleolus [GO:0005730]; nucleoplasm [GO:0005654]; nucleus [GO:0005634]; protein-containing complex [GO:0032991]; protein-DNA complex [GO:0032993]; ribonucleoprotein complex [GO:…
98.594	1.79495	-2.55715	ATP-dependent RNA helicase DDX54	DDX54	Golgi apparatus [GO:0005794]; membrane [GO:0016020]; nucleolus [GO:0005730]; nucleoplasm [GO:0005654]; nucleus [GO:0005634]
130.16	1.27569	-2.55314	AP-3 complex subunit delta-1	AP3D1	AP-3 adaptor complex [GO:0030123]; axon cytoplasm [GO:1904115]; early endosome [GO:0005769]; endosome membrane [GO:0010008]; glutamatergic synapse [GO:0098978]; Golgi apparatus [GO:0005794]; Golgi membrane [GO:0000139]; lysosomal membrane [GO:0005765]; membrane [GO:0016020]; postsynapse [GO:0098794]; presynaptic endosome [GO:0098830]; terminal bouton [GO:0043195]
19.608	0.793135	-2.55165	Adenine phosphoribosyltransferase	APRT	cytoplasm [GO:0005737]; cytosol [GO:0005829]; extracellular exosome [GO:0070062]; extracellular region [GO:0005576]; nucleoplasm [GO:0005654]; secretory granule lumen [GO:0034774]
28.048	0.93221	-2.54433	Sepiapterin reductase	SPR	cytosol [GO:0005829]; extracellular exosome [GO:0070062]; nucleoplasm [GO:0005654]
9.8602	1.06582	-2.53859	Cyclin-dependent kinases regulatory subunit 2	CKS2	cyclin-dependent protein kinase holoenzyme complex [GO:0000307]; SCF ubiquitin ligase complex [GO:0019005]
38.388	1.34348	-2.53823	Eukaryotic translation initiation factor 2 subunit 2	EIF2S2	cytoplasm [GO:0005737]; cytosol [GO:0005829]; eukaryotic translation initiation factor 2 complex [GO:0005850]; synapse [GO:0045202]
85.238	0.952567	-2.5358	Cytosolic phospholipase A2;Phospholipase A2;Lysophospholipase	PLA2G4A	cytoplasm [GO:0005737]; cytosol [GO:0005829]; endoplasmic reticulum [GO:0005783]; endoplasmic reticulum membrane [GO:0005789]; Golgi apparatus [GO:0005794]; Golgi membrane [GO:0000139]; intracellular membrane-bounded organelle [GO:0043231]; mitochondrial inner membrane [GO:0005743]; nuclear envelope [GO:0005635]; nucleus [GO:0005634]
141.35	0.846236	-2.53459	Protein diaphanous homolog 1	DIAPH1	actin filament [GO:0005884]; centrosome [GO:0005813]; cytoplasm [GO:0005737]; cytosol [GO:0005829]; ficolin-1-rich granule membrane [GO:0101003]; mitotic spindle [GO:0072686]; nucleus [GO:0005634]; plasma membrane [GO:0005886]; ruffle membrane [GO:0032587]; secretory granule membrane [GO:0030667]
181.79	1.49893	-2.53172	182 kDa tankyrase-1-binding protein	TNKS1BP1	adherens junction [GO:0005912]; CCR4-NOT complex [GO:0030014]; cytoplasm [GO:0005737]; cytoskeleton [GO:0005856]; cytosol [GO:0005829]; heterochromatin [GO:0000792]; nucleus [GO:0005634]; plasma membrane [GO:0005886]
35.554	1.04495	-2.52759	DNA-(apurinic or apyrimidinic site) lyase;DNA-(apurinic or apyrimidinic site) lyase, mitochondrial	APEX1	centrosome [GO:0005813]; chromosome, telomeric region [GO:0000781]; cytoplasm [GO:0005737]; endoplasmic reticulum [GO:0005783]; mitochondrion [GO:0005739]; nuclear speck [GO:0016607]; nucleolus [GO:0005730]; nucleoplasm [GO:0005654]; nucleus [GO:0005634]; perinuclear region of cytoplasm [GO:0048471]; ribosome [GO:0005840]
104.11	1.16309	-2.52098	Ankyrin repeat and LEM domain-containing protein 2	ANKLE2	endoplasmic reticulum [GO:0005783]; endoplasmic reticulum membrane [GO:0005789]; membrane [GO:0016020]
67.867	0.926191	-2.51588	Acetolactate synthase-like protein	ILVBL	acetolactate synthase complex [GO:0005948]; endoplasmic reticulum membrane [GO:0005789]; membrane [GO:0016020]
35.076	0.903281	-2.51267	Guanine nucleotide-binding protein subunit beta-2-like 1;Guanine nucleotide-binding protein subunit beta-2-like 1, N-terminally processed	GNB2L1	cytoplasm [GO:0005737]; cytosol [GO:0005829]; cytosolic small ribosomal subunit [GO:0022627]; dendrite [GO:0030425]; extracellular exosome [GO:0070062]; IRE1-RACK1-PP2A complex [GO:1990630]; midbody [GO:0030496]; mitochondrion [GO:0005739]; neuronal cell body [GO:0043025]; nucleoplasm [GO:0005654]; nucleus [GO:0005634]; perikaryon [GO:0043204]; perinuclear region of cytoplasm [GO:0048471]; phagoc…
31.282	0.937872	-2.4881	Mitochondrial dicarboxylate carrier	SLC25A10	mitochondrial inner membrane [GO:0005743]; mitochondrion [GO:0005739]; nucleoplasm [GO:0005654]; nucleus [GO:0005634]
19.329	1.11152	-2.48221	Serine/arginine-rich splicing factor 3	SRSF3	cytoplasm [GO:0005737]; nuclear speck [GO:0016607]; nucleoplasm [GO:0005654]
21.364	0.984835	-2.47875	Histone H1.2	HIST1H1C	euchromatin [GO:0000791]; nucleosome [GO:0000786]; nucleus [GO:0005634]
16.46	1.02624	-2.4778	Eukaryotic translation initiation factor 1A, X-chromosomal;Eukaryotic translation initiation factor 1A, Y-chromosomal	EIF1AX;EIF1AY	cytoplasm [GO:0005737]; cytosol [GO:0005829]; eukaryotic 43S preinitiation complex [GO:0016282]; eukaryotic 48S preinitiation complex [GO:0033290]; multi-eIF complex [GO:0043614]; synapse [GO:0045202]
137.92	1.02367	-2.47606	Plasma membrane calcium-transporting ATPase 4	ATP2B4	basolateral plasma membrane [GO:0016323]; caveola [GO:0005901]; glutamatergic synapse [GO:0098978]; intracellular membrane-bounded organelle [GO:0043231]; membrane [GO:0016020]; membrane raft [GO:0045121]; plasma membrane [GO:0005886]; presynaptic active zone membrane [GO:0048787]; protein-containing complex [GO:0032991]; sperm flagellum [GO:0036126]; sperm principal piece [GO:0097228]; T-tubule …
45.811	0.897977	-2.4643	Coiled-coil domain-containing protein 51	CCDC51	mitochondrial ATP-gated potassium channel complex [GO:0062157]; mitochondrial inner membrane [GO:0005743]
35.23	0.829454	-2.45969	Putative deoxyribose-phosphate aldolase	DERA	cytosol [GO:0005829]; extracellular region [GO:0005576]; ficolin-1-rich granule lumen [GO:1904813]; nucleoplasm [GO:0005654]; secretory granule lumen [GO:0034774]
61.64	1.17851	-2.45622	Far upstream element-binding protein 3	FUBP3	cytoplasm [GO:0005737]; dendritic shaft [GO:0043198]; membrane [GO:0016020]; neuronal cell body [GO:0043025]; nucleoplasm [GO:0005654]; nucleus [GO:0005634]; ribosome [GO:0005840]
10.932	1.86681	-2.45621	10 kDa heat shock protein, mitochondrial	HSPE1	extracellular exosome [GO:0070062]; membrane [GO:0016020]; mitochondrial matrix [GO:0005759]; mitochondrion [GO:0005739]
105.79	0.514842	-2.44821	Monofunctional C1-tetrahydrofolate synthase, mitochondrial	MTHFD1L	cytosol [GO:0005829]; membrane [GO:0016020]; mitochondrial matrix [GO:0005759]; mitochondrion [GO:0005739]
68.632	1.03136	-2.44738	Splicing factor 1	SF1	nuclear body [GO:0016604]; nucleoplasm [GO:0005654]; nucleus [GO:0005634]; ribosome [GO:0005840]; spliceosomal complex [GO:0005681]; U2AF complex [GO:0089701]
24.915	0.511043	-2.44441	39S ribosomal protein L24, mitochondrial	MRPL24	mitochondrial inner membrane [GO:0005743]; mitochondrial large ribosomal subunit [GO:0005762]; mitochondrion [GO:0005739]
108.62	1.03385	-2.4443	HAUS augmin-like complex subunit 6	HAUS6	centrosome [GO:0005813]; cytosol [GO:0005829]; HAUS complex [GO:0070652]; mitotic spindle microtubule [GO:1990498]
80.473	1.54047	-2.43969	1,4-alpha-glucan-branching enzyme	GBE1	cytoplasm [GO:0005737]; cytosol [GO:0005829]; extracellular exosome [GO:0070062]
134.46	1.0529	-2.43627	Leucine--tRNA ligase, cytoplasmic	LARS	aminoacyl-tRNA synthetase multienzyme complex [GO:0017101]; cytoplasm [GO:0005737]; cytosol [GO:0005829]; endomembrane system [GO:0012505]; endoplasmic reticulum [GO:0005783]; lysosome [GO:0005764]; nuclear body [GO:0016604]
140	0.702446	-2.43049	Neural cell adhesion molecule L1	L1CAM	axon [GO:0030424]; axonal growth cone [GO:0044295]; cell surface [GO:0009986]; collagen-containing extracellular matrix [GO:0062023]; dendrite [GO:0030425]; focal adhesion [GO:0005925]; neuronal cell body [GO:0043025]; plasma membrane [GO:0005886]
22.024	0.94332	-2.42738	Securin	PTTG1	cytoplasm [GO:0005737]; cytosol [GO:0005829]; nucleus [GO:0005634]
14.632	0.730495	-2.42204	Interferon-induced transmembrane protein 2;Interferon-induced transmembrane protein 3;Interferon-induced transmembrane protein 1	IFITM2;IFITM3;IFITM1	membrane [GO:0016020]
28.585	1.08793	-2.42064	Acidic leucine-rich nuclear phosphoprotein 32 family member A;Acidic leucine-rich nuclear phosphoprotein 32 family member B	ANP32A;ANP32B	cytoplasm [GO:0005737]; endoplasmic reticulum [GO:0005783]; nucleoplasm [GO:0005654]; nucleus [GO:0005634]; perinuclear region of cytoplasm [GO:0048471]
114.76	0.91146	-2.42053	ATP-dependent RNA helicase DHX36	DHX36	axon [GO:0030424]; chromosome, telomeric region [GO:0000781]; cytoplasm [GO:0005737]; cytoplasmic stress granule [GO:0010494]; cytosol [GO:0005829]; dendrite [GO:0030425]; extracellular exosome [GO:0070062]; mitochondrion [GO:0005739]; nuclear speck [GO:0016607]; nucleoplasm [GO:0005654]; nucleus [GO:0005634]; perikaryon [GO:0043204]
39.71	0.915514	-2.41899	VIP36-like protein	LMAN2L	COPII-coated ER to Golgi transport vesicle [GO:0030134]; endoplasmic reticulum membrane [GO:0005789]; endoplasmic reticulum-Golgi intermediate compartment [GO:0005793]; Golgi apparatus [GO:0005794]; Golgi membrane [GO:0000139]; membrane [GO:0016020]
61.992	1.87567	-2.41793	Guanine nucleotide-binding protein-like 3	GNL3	chromosome [GO:0005694]; extracellular space [GO:0005615]; membrane [GO:0016020]; midbody [GO:0030496]; nuclear body [GO:0016604]; nucleolus [GO:0005730]; nucleus [GO:0005634]
30.867	0.679355	-2.41768	NAD(P)H dehydrogenase [quinone] 1	NQO1	cytoplasm [GO:0005737]; cytosol [GO:0005829]; dendrite [GO:0030425]; neuronal cell body [GO:0043025]; nucleus [GO:0005634]; synapse [GO:0045202]
64.734	1.21511	-2.41713	Sterol O-acyltransferase 1	SOAT1	endoplasmic reticulum [GO:0005783]; endoplasmic reticulum membrane [GO:0005789]; membrane [GO:0016020]
91.746	1.20509	-2.41678	Telomere length regulation protein TEL2 homolog	TELO2	ASTRA complex [GO:0070209]; chromosome, telomeric region [GO:0000781]; cytoplasm [GO:0005737]; cytosol [GO:0005829]; membrane [GO:0016020]; nuclear body [GO:0016604]; nucleus [GO:0005634]; TTT Hsp90 cochaperone complex [GO:0110078]
100.23	2.58451	-2.41625	Endoplasmic reticulum metallopeptidase 1	ERMP1	membrane [GO:0016020]
13.087	1.03717	-2.41048	Protein QIL1	QIL1;C19orf70	MIB complex [GO:0140275]; MICOS complex [GO:0061617]; mitochondrial crista junction [GO:0044284]; mitochondrial inner membrane [GO:0005743]; mitochondrion [GO:0005739]; nucleoplasm [GO:0005654]; SAM complex [GO:0001401]
33.535	0.596924	-2.41021	39S ribosomal protein L19, mitochondrial	MRPL19	mitochondrial inner membrane [GO:0005743]; mitochondrial large ribosomal subunit [GO:0005762]; mitochondrion [GO:0005739]; nucleus [GO:0005634]
32.235	1.14028	-2.40791	Translocon-associated protein subunit alpha	SSR1	endoplasmic reticulum membrane [GO:0005789]
162.46	0.878662	-2.40775	Early endosome antigen 1	EEA1	axonal spine [GO:0044308]; cytosol [GO:0005829]; early endosome [GO:0005769]; early endosome membrane [GO:0031901]; extracellular exosome [GO:0070062]; glutamatergic synapse [GO:0098978]; postsynapse [GO:0098794]; recycling endosome [GO:0055037]; Schaffer collateral - CA1 synapse [GO:0098685]; serine-pyruvate aminotransferase complex [GO:0005969]
17.561	0.939065	-2.4068	Histone deacetylase complex subunit SAP18	SAP18	ASAP complex [GO:0061574]; cytosol [GO:0005829]; histone deacetylase complex [GO:0000118]; nuclear body [GO:0016604]; nuclear speck [GO:0016607]; nucleoplasm [GO:0005654]; nucleus [GO:0005634]
35.924	0.349234	-2.40405	Nuclease-sensitive element-binding protein 1	YBX1	CRD-mediated mRNA stability complex [GO:0070937]; cytoplasm [GO:0005737]; cytoplasmic stress granule [GO:0010494]; cytosol [GO:0005829]; endoplasmic reticulum [GO:0005783]; extracellular exosome [GO:0070062]; extracellular region [GO:0005576]; histone pre-mRNA 3'end processing complex [GO:0071204]; intracellular membrane-bounded organelle [GO:0043231]; messenger ribonucleoprotein complex [GO:1990…
18.012	1.67446	-2.40339	Peptidyl-prolyl cis-trans isomerase A;Peptidyl-prolyl cis-trans isomerase A, N-terminally processed;Peptidyl-prolyl cis-trans isomerase	PPIA	cytoplasm [GO:0005737]; extracellular region [GO:0005576]; nucleus [GO:0005634]
94.622	0.787524	-2.40178	Matrin-3	MATR3	membrane [GO:0016020]; nuclear inner membrane [GO:0005637]; nuclear matrix [GO:0016363]; nucleus [GO:0005634]
22.814	1.39203	-2.40062	39S ribosomal protein L21, mitochondrial	MRPL21	mitochondrial inner membrane [GO:0005743]; mitochondrial large ribosomal subunit [GO:0005762]; mitochondrion [GO:0005739]
53.944	0.739354	-2.39634	Monocarboxylate transporter 1	SLC16A1	apical plasma membrane [GO:0016324]; basal plasma membrane [GO:0009925]; basolateral plasma membrane [GO:0016323]; cell junction [GO:0030054]; centrosome [GO:0005813]; extracellular exosome [GO:0070062]; intracellular membrane-bounded organelle [GO:0043231]; lateral plasma membrane [GO:0016328]; membrane [GO:0016020]; plasma membrane [GO:0005886]; synapse [GO:0045202]
89.86	0.593318	-2.39528	Echinoderm microtubule-associated protein-like 1	EML1	cytosol [GO:0005829]; microtubule [GO:0005874]; microtubule associated complex [GO:0005875]; mitotic spindle midzone [GO:1990023]; mitotic spindle pole [GO:0097431]; perinuclear region of cytoplasm [GO:0048471]
41.389	0.546663	-2.3942	Mitogen-activated protein kinase 1	MAPK1	azurophil granule lumen [GO:0035578]; caveola [GO:0005901]; centrosome [GO:0005813]; cytoplasm [GO:0005737]; cytoskeleton [GO:0005856]; cytosol [GO:0005829]; early endosome [GO:0005769]; endoplasmic reticulum lumen [GO:0005788]; extracellular region [GO:0005576]; ficolin-1-rich granule lumen [GO:1904813]; focal adhesion [GO:0005925]; Golgi apparatus [GO:0005794]; late endosome [GO:0005770]; mitoc…
17.371	1.26236	-2.38596	ORM1-like protein 1;ORM1-like protein 2	ORMDL1;ORMDL2	endoplasmic reticulum membrane [GO:0005789]
32.233	0.294009	-2.38193	Malectin	MLEC	endoplasmic reticulum membrane [GO:0005789]
21.768	0.714049	-2.37775	Transforming protein RhoA	RHOA	apical junction complex [GO:0043296]; cell cortex [GO:0005938]; cell junction [GO:0030054]; cell periphery [GO:0071944]; cleavage furrow [GO:0032154]; cytoplasmic side of plasma membrane [GO:0009898]; cytoskeleton [GO:0005856]; cytosol [GO:0005829]; dendritic spine [GO:0043197]; endoplasmic reticulum membrane [GO:0005789]; endosome [GO:0005768]; extracellular exosome [GO:0070062]; ficolin-1-rich …
60.103	1.40511	-2.37516	PC4 and SFRS1-interacting protein	PSIP1	cytosol [GO:0005829]; euchromatin [GO:0000791]; heterochromatin [GO:0000792]; nuclear periphery [GO:0034399]; nucleoplasm [GO:0005654]; nucleus [GO:0005634]
39.836	0.642085	-2.37359	Homer protein homolog 3	HOMER3;H2AFX	cytoplasm [GO:0005737]; nucleus [GO:0005634]
90.725	0.507821	-2.36331	DNA topoisomerase 1	TOP1	chromosome [GO:0005694]; fibrillar center [GO:0001650]; male germ cell nucleus [GO:0001673]; nucleolus [GO:0005730]; nucleoplasm [GO:0005654]; nucleus [GO:0005634]; P-body [GO:0000932]; perikaryon [GO:0043204]; protein-DNA complex [GO:0032993]
31.62	1.46261	-2.35985	HCLS1-associated protein X-1	HAX1	mitochondrion [GO:0005739]
76.666	0.7073	-2.35961	Transcription factor 25	TCF25	cytoplasm [GO:0005737]
12.259	0.630805	-2.35756	Enhancer of rudimentary homolog	ERH	methylosome [GO:0034709]; midbody [GO:0030496]; nucleus [GO:0005634]
50.529	0.697692	-2.35669	Protein LSM14 homolog A	LSM14A	cytoplasm [GO:0005737]; cytoplasmic ribonucleoprotein granule [GO:0036464]; cytoplasmic stress granule [GO:0010494]; cytosol [GO:0005829]; mitotic spindle [GO:0072686]; P-body [GO:0000932]; ribonucleoprotein complex [GO:1990904]
55.08	0.876502	-2.35145	Abl interactor 1	ABI1	cytoskeleton [GO:0005856]; cytosol [GO:0005829]; endoplasmic reticulum [GO:0005783]; extracellular exosome [GO:0070062]; filopodium tip [GO:0032433]; growth cone [GO:0030426]; lamellipodium [GO:0030027]; nucleus [GO:0005634]; postsynaptic density [GO:0014069]; SCAR complex [GO:0031209]
11.466	0.915718	-2.34314	28S ribosomal protein S36, mitochondrial	MRPS36	mitochondrial inner membrane [GO:0005743]; mitochondrial oxoglutarate dehydrogenase complex [GO:0009353]; mitochondrion [GO:0005739]
36.688	2.01227	-2.33349	L-lactate dehydrogenase A chain	LDHA	cytosol [GO:0005829]; extracellular exosome [GO:0070062]; membrane [GO:0016020]; mitochondrion [GO:0005739]; nucleus [GO:0005634]; oxidoreductase complex [GO:1990204]
34.856	0.769849	-2.33247	E3 ubiquitin-protein ligase CHIP	STUB1	cytoplasm [GO:0005737]; cytosol [GO:0005829]; endoplasmic reticulum [GO:0005783]; mitochondrion [GO:0005739]; nuclear inclusion body [GO:0042405]; nucleoplasm [GO:0005654]; nucleus [GO:0005634]; protein folding chaperone complex [GO:0101031]; ubiquitin conjugating enzyme complex [GO:0031371]; ubiquitin ligase complex [GO:0000151]; Z disc [GO:0030018]
6.4066	0.695443	-2.33123	60S ribosomal protein L39;Putative 60S ribosomal protein L39-like 5	RPL39;RPL39P5	cytoplasm [GO:0005737]; cytosol [GO:0005829]; endoplasmic reticulum [GO:0005783]; mitochondrion [GO:0005739]; nuclear inclusion body [GO:0042405]; nucleoplasm [GO:0005654]; nucleus [GO:0005634]; protein folding chaperone complex [GO:0101031]; ubiquitin conjugating enzyme complex [GO:0031371]; ubiquitin ligase complex [GO:0000151]; Z disc [GO:0030018]
128.08	0.64846	-2.32946	ELKS/Rab6-interacting/CAST family member 1;ERC protein 2	ERC1;ERC2	centrosome [GO:0005813]; ciliary basal body [GO:0036064]; cytoplasm [GO:0005737]; cytoskeleton of presynaptic active zone [GO:0048788]; Golgi membrane [GO:0000139]; IkappaB kinase complex [GO:0008385]; presynaptic membrane [GO:0042734]; synapse [GO:0045202]
34.293	0.522887	-2.32721	Hydroxyacyl-coenzyme A dehydrogenase, mitochondrial	HADH	mitochondrial matrix [GO:0005759]; mitochondrion [GO:0005739]; nucleoplasm [GO:0005654]
49.601	1.73974	-2.3267	Bystin	BYSL	intracellular organelle [GO:0043229]
39.249	0.872125	-2.32524	DNA-directed RNA polymerases I and III subunit RPAC1	POLR1C	cytoplasm [GO:0005737]; cytosol [GO:0005829]; fibrillar center [GO:0001650]; nucleoplasm [GO:0005654]; nucleus [GO:0005634]; RNA polymerase I complex [GO:0005736]; RNA polymerase III complex [GO:0005666]
48.948	1.25268	-2.3244	Exosome complex component RRP45	EXOSC9	cytoplasm [GO:0005737]; cytoplasmic exosome (RNase complex) [GO:0000177]; cytosol [GO:0005829]; exosome (RNase complex) [GO:0000178]; extracellular exosome [GO:0070062]; nuclear chromosome [GO:0000228]; nuclear exosome (RNase complex) [GO:0000176]; nucleolar exosome (RNase complex) [GO:0101019]; nucleolus [GO:0005730]; nucleoplasm [GO:0005654]; nucleus [GO:0005634]
98.119	1.63778	-2.32204	Molybdenum cofactor sulfurase	MOCOS	cytosol [GO:0005829]
56.084	0.62516	-2.31399	Protein RCC2	RCC2	chromosome, centromeric core domain [GO:0034506]; cytosol [GO:0005829]; early endosome membrane [GO:0031901]; microtubule [GO:0005874]; midbody [GO:0030496]; mitotic spindle midzone [GO:1990023]; nucleolus [GO:0005730]; plasma membrane [GO:0005886]
85.126	1.06126	-2.30921	Aldehyde dehydrogenase family 16 member A1	ALDH16A1	membrane [GO:0016020]
60.586	1.94497	-2.30811	Cystathionine beta-synthase	CBS	cytoplasm [GO:0005737]; cytosol [GO:0005829]; nucleus [GO:0005634]
54.705	0.81197	-2.30793	Phospholipase D3	PLD3	early endosome membrane [GO:0031901]; endoplasmic reticulum membrane [GO:0005789]; extracellular exosome [GO:0070062]; Golgi membrane [GO:0000139]; late endosome membrane [GO:0031902]; lysosomal lumen [GO:0043202]; lysosomal membrane [GO:0005765]
132.82	0.9889	-2.30582	Cell division cycle and apoptosis regulator protein 1	CCAR1	cytoplasm [GO:0005737]
20.546	1.64688	-2.30574	Actin-related protein 2/3 complex subunit 3	ARPC3	actin cytoskeleton [GO:0015629]; Arp2/3 protein complex [GO:0005885]; cytosol [GO:0005829]; extracellular exosome [GO:0070062]; filamentous actin [GO:0031941]; focal adhesion [GO:0005925]; growth cone leading edge [GO:0061850]; lamellipodium [GO:0030027]; membrane [GO:0016020]; nucleus [GO:0005634]; site of double-strand break [GO:0035861]
40.228	0.560404	-2.30114	Vesicular integral-membrane protein VIP36	LMAN2	membrane [GO:0016020]
86.982	1.53405	-2.30037	Cullin-2	CUL2	Cul2-RING ubiquitin ligase complex [GO:0031462]; cytosol [GO:0005829]; nucleolus [GO:0005730]; nucleoplasm [GO:0005654]; SCF ubiquitin ligase complex [GO:0019005]; VCB complex [GO:0030891]
41.331	0.527569	-2.29087	Hsc70-interacting protein;Putative protein FAM10A4;Putative protein FAM10A5	ST13;ST13P4;ST13P5	cytoplasm [GO:0005737]; extracellular exosome [GO:0070062]
84.685	0.576586	-2.28916	Procollagen-lysine,2-oxoglutarate 5-dioxygenase 2	PLOD2	cytoplasm [GO:0005737]
58.777	1.8291	-2.28648	Serine--tRNA ligase, cytoplasmic	SARS	cytoplasm [GO:0005737]; cytosol [GO:0005829]; extracellular exosome [GO:0070062]; nucleus [GO:0005634]
48.633	0.929322	-2.28244	26S protease regulatory subunit 7	PSMC2	cytoplasm [GO:0005737]; cytoplasmic ribonucleoprotein granule [GO:0036464]; cytosol [GO:0005829]; extracellular region [GO:0005576]; ficolin-1-rich granule lumen [GO:1904813]; membrane [GO:0016020]; nucleoplasm [GO:0005654]; nucleus [GO:0005634]; P-body [GO:0000932]; proteasome accessory complex [GO:0022624]; proteasome complex [GO:0000502]; proteasome regulatory particle, base subcomplex [GO:000…
17.114	0.964713	-2.27975	NADH dehydrogenase [ubiquinone] 1 alpha subcomplex subunit 12	NDUFA12	cytosol [GO:0005829]; mitochondrial inner membrane [GO:0005743]; mitochondrial respiratory chain complex I [GO:0005747]; mitochondrion [GO:0005739]
15.947	0.253119	-2.27784	39S ribosomal protein L14, mitochondrial	MRPL14	mitochondrial inner membrane [GO:0005743]; mitochondrial large ribosomal subunit [GO:0005762]; mitochondrion [GO:0005739]
104.06	1.9181	-2.27647	Coiled-coil and C2 domain-containing protein 1A	CC2D1A	centrosome [GO:0005813]; cytosol [GO:0005829]; endosome membrane [GO:0010008]; extracellular exosome [GO:0070062]; fibrillar center [GO:0001650]; membrane [GO:0016020]; nucleus [GO:0005634]; plasma membrane [GO:0005886]
104.01	1.21241	-2.27495	Transmembrane and TPR repeat-containing protein 3	TMTC3	endoplasmic reticulum [GO:0005783]; membrane [GO:0016020]
860.65	1.69128	-2.27302	Dystonin	DST	actin cytoskeleton [GO:0015629]; axon [GO:0030424]; axon cytoplasm [GO:1904115]; basal plasma membrane [GO:0009925]; basement membrane [GO:0005604]; cell cortex [GO:0005938]; cell leading edge [GO:0031252]; cytoplasm [GO:0005737]; cytoplasmic vesicle [GO:0031410]; cytosol [GO:0005829]; endoplasmic reticulum membrane [GO:0005789]; focal adhesion [GO:0005925]; H zone [GO:0031673]; hemidesmosome [GO…
150.56	0.792547	-2.2703	Palladin	PALLD	actin cytoskeleton [GO:0015629]; actin filament [GO:0005884]; axon [GO:0030424]; cytosol [GO:0005829]; excitatory synapse [GO:0060076]; focal adhesion [GO:0005925]; growth cone [GO:0030426]; lamellipodium [GO:0030027]; mitochondrion [GO:0005739]; nucleus [GO:0005634]; plasma membrane [GO:0005886]; podosome [GO:0002102]; ruffle [GO:0001726]; stress fiber [GO:0001725]; Z disc [GO:0030018]
11.164	2.22608	-2.25922	Death-associated protein 1	DAP
33.428	1.05203	-2.25766	Biliverdin reductase A	BLVRA	cytosol [GO:0005829]; extracellular exosome [GO:0070062]
14.874	1.90936	-2.257	SNARE-associated protein Snapin	SNAPIN	acrosomal vesicle [GO:0001669]; axon cytoplasm [GO:1904115]; BLOC-1 complex [GO:0031083]; BORC complex [GO:0099078]; cytoplasmic side of lysosomal membrane [GO:0098574]; cytosol [GO:0005829]; Golgi membrane [GO:0000139]; manchette [GO:0002177]; perinuclear region of cytoplasm [GO:0048471]; secretory granule [GO:0030141]; synapse [GO:0045202]; synaptic vesicle [GO:0008021]; synaptic vesicle membra…
84.137	0.947275	-2.25221	Niban-like protein 1	FAM129B	adherens junction [GO:0005912]; cytoplasm [GO:0005737]; cytosol [GO:0005829]; extracellular exosome [GO:0070062]; nucleoplasm [GO:0005654]; nucleus [GO:0005634]; plasma membrane [GO:0005886]
32.509	0.904986	-2.25105	Trimeric intracellular cation channel type B	TMEM38B	nuclear membrane [GO:0031965]; nucleus [GO:0005634]; sarcoplasmic reticulum membrane [GO:0033017]
43.955	1.33771	-2.25061	GDP-fucose protein O-fucosyltransferase 1	POFUT1	endoplasmic reticulum membrane [GO:0005789]
12.476	1.50305	-2.24507	Macrophage migration inhibitory factor	MIF	cell surface [GO:0009986]; cytoplasm [GO:0005737]; cytosol [GO:0005829]; extracellular exosome [GO:0070062]; extracellular region [GO:0005576]; extracellular space [GO:0005615]; ficolin-1-rich granule lumen [GO:1904813]; nucleoplasm [GO:0005654]; plasma membrane [GO:0005886]; secretory granule lumen [GO:0034774]; vesicle [GO:0031982]
52.264	1.67379	-2.2435	Protein transport protein Sec61 subunit alpha isoform 1;Protein transport protein Sec61 subunit alpha isoform 2	SEC61A1;SEC61A2	endoplasmic reticulum membrane [GO:0005789]
80.551	1.05426	-2.23514	La-related protein 4B	LARP4B	cytoplasmic stress granule [GO:0010494]; cytosol [GO:0005829]; membrane [GO:0016020]; nucleolus [GO:0005730]
31.716	1.29663	-2.22086	1-acyl-sn-glycerol-3-phosphate acyltransferase alpha	AGPAT1	endoplasmic reticulum [GO:0005783]; endoplasmic reticulum membrane [GO:0005789]; membrane [GO:0016020]
66.509	0.727416	-2.21976	Protein enabled homolog	ENAH	cell junction [GO:0030054]; cytoskeleton [GO:0005856]; cytosol [GO:0005829]; filopodium [GO:0030175]; focal adhesion [GO:0005925]; lamellipodium [GO:0030027]; plasma membrane [GO:0005886]; synapse [GO:0045202]
119.41	0.919109	-2.21751	Large proline-rich protein BAG6	BAG6	BAT3 complex [GO:0071818]; cytoplasm [GO:0005737]; cytosol [GO:0005829]; extracellular exosome [GO:0070062]; intracellular membrane-bounded organelle [GO:0043231]; membrane [GO:0016020]; nucleoplasm [GO:0005654]; nucleus [GO:0005634]
61.277	2.05882	-2.21412	Zyxin	ZYX	actin cytoskeleton [GO:0015629]; adherens junction [GO:0005912]; cytoplasm [GO:0005737]; cytosol [GO:0005829]; focal adhesion [GO:0005925]; nucleus [GO:0005634]; phagocytic vesicle [GO:0045335]; plasma membrane [GO:0005886]; stress fiber [GO:0001725]
27.401	0.604368	-2.21172	Proteasome activator complex subunit 2	PSME2	cytoplasm [GO:0005737]; cytosol [GO:0005829]; extracellular exosome [GO:0070062]; membrane [GO:0016020]; nucleoplasm [GO:0005654]; proteasome activator complex [GO:0008537]; proteasome complex [GO:0000502]
37.034	1.42624	-2.21105	RNA-binding protein 14;RNA-binding protein 4	RBM14;RBM4	cytoplasm [GO:0005737]; nuclear speck [GO:0016607]; nucleolus [GO:0005730]; nucleoplasm [GO:0005654]; nucleus [GO:0005634]; ribonucleoprotein complex [GO:1990904]; transcription regulator complex [GO:0005667]
516.19	0.639686	-2.20377	Plectin	PLEC	axon [GO:0030424]; brush border [GO:0005903]; costamere [GO:0043034]; cytoplasm [GO:0005737]; cytosol [GO:0005829]; dendrite [GO:0030425]; extracellular exosome [GO:0070062]; focal adhesion [GO:0005925]; hemidesmosome [GO:0030056]; intermediate filament cytoskeleton [GO:0045111]; mitochondrial outer membrane [GO:0005741]; myelin sheath [GO:0043209]; perinuclear region of cytoplasm [GO:0048471]; p…
177.19	0.525876	-2.20025	UDP-glucose:glycoprotein glucosyltransferase 1	UGGT1	endoplasmic reticulum [GO:0005783]; endoplasmic reticulum lumen [GO:0005788]; endoplasmic reticulum-Golgi intermediate compartment [GO:0005793]; extracellular exosome [GO:0070062]; protein-containing complex [GO:0032991]
34.282	1.0335	-2.19993	Solute carrier family 25 member 36;Solute carrier family 25 member 33	SLC25A36;SLC25A33	mitochondrial inner membrane [GO:0005743]; mitochondrion [GO:0005739]
32.337	0.847126	-2.19703	Heterogeneous nuclear ribonucleoproteins C1/C2	HNRNPC	actin cytoskeleton [GO:0015629]; catalytic step 2 spliceosome [GO:0071013]; chromatin [GO:0000785]; cytosol [GO:0005829]; extracellular exosome [GO:0070062]; extracellular region [GO:0005576]; membrane [GO:0016020]; nucleoplasm [GO:0005654]; nucleus [GO:0005634]; protein-containing complex [GO:0032991]; spliceosomal complex [GO:0005681]; telomerase holoenzyme complex [GO:0005697]
72.379	0.909702	-2.19579	Sec1 family domain-containing protein 1	SCFD1	cis-Golgi network [GO:0005801]; cytosol [GO:0005829]; endoplasmic reticulum membrane [GO:0005789]; Golgi cisterna membrane [GO:0032580]; Golgi membrane [GO:0000139]; Golgi-associated vesicle [GO:0005798]; plasma membrane [GO:0005886]
23.563	0.581026	-2.18327	NADH dehydrogenase [ubiquinone] iron-sulfur protein 7, mitochondrial	NDUFS7	mitochondrial inner membrane [GO:0005743]; mitochondrial matrix [GO:0005759]; mitochondrial respiratory chain complex I [GO:0005747]; neuronal cell body [GO:0043025]; synaptic membrane [GO:0097060]
31.73	1.12897	-2.17603	Erythrocyte band 7 integral membrane protein	STOM	azurophil granule membrane [GO:0035577]; blood microparticle [GO:0072562]; cytoskeleton [GO:0005856]; endoplasmic reticulum [GO:0005783]; extracellular exosome [GO:0070062]; extracellular space [GO:0005615]; melanosome [GO:0042470]; membrane [GO:0016020]; membrane raft [GO:0045121]; mitochondrion [GO:0005739]; perinuclear region of cytoplasm [GO:0048471]; plasma membrane [GO:0005886]; specific gr…
23.705	0.909387	-2.17503	NADH dehydrogenase [ubiquinone] iron-sulfur protein 8, mitochondrial	NDUFS8	mitochondrial inner membrane [GO:0005743]; mitochondrial matrix [GO:0005759]; mitochondrial respiratory chain complex I [GO:0005747]; mitochondrion [GO:0005739]
12.517	0.539376	-2.17426	NADH dehydrogenase [ubiquinone] iron-sulfur protein 5	NDUFS5	mitochondrial inner membrane [GO:0005743]; respirasome [GO:0070469]
119.89	0.594002	-2.168	FERM, RhoGEF and pleckstrin domain-containing protein 2	FARP2	cytoplasm [GO:0005737]; cytoskeleton [GO:0005856]; cytosol [GO:0005829]
72.233	2.02675	-2.16499	tRNA (guanine(26)-N(2))-dimethyltransferase	TRMT1;SEMA4B	nucleoplasm [GO:0005654]; nucleus [GO:0005634]
83.735	0.776786	-2.16408	Ribosomal protein S6 kinase alpha-3;Ribosomal protein S6 kinase alpha-1;Ribosomal protein S6 kinase alpha-2;Ribosomal protein S6 kinase	RPS6KA3;RPS6KA1;RPS6KA2	cytoplasm [GO:0005737]; cytosol [GO:0005829]; nucleolus [GO:0005730]; nucleoplasm [GO:0005654]; synapse [GO:0045202]
555.61	0.519245	-2.15877	Epiplakin	EPPK1	apicolateral plasma membrane [GO:0016327]; basolateral plasma membrane [GO:0016323]; bicellular tight junction [GO:0005923]; cell junction [GO:0030054]; cell periphery [GO:0071944]; cell projection [GO:0042995]; cytoplasm [GO:0005737]; cytoskeleton [GO:0005856]; hemidesmosome [GO:0030056]; intermediate filament cytoskeleton [GO:0045111]; keratin filament [GO:0045095]; membrane [GO:0016020]; perin…
12.712	1.05393	-2.15843	D-dopachrome decarboxylase;D-dopachrome decarboxylase-like protein	DDT;DDTL	cytoplasm [GO:0005737]; extracellular exosome [GO:0070062]; extracellular space [GO:0005615]
39.586	0.738425	-2.15137	Serine/arginine-rich splicing factor 6	SRSF6	nuclear speck [GO:0016607]; nucleoplasm [GO:0005654]
57.563	0.88731	-2.14451	Phenylalanine--tRNA ligase alpha subunit	FARSA	cytoplasm [GO:0005737]
10.18	0.508634	-2.13263	Protein S100-A6	S100A6	collagen-containing extracellular matrix [GO:0062023]; cytoplasm [GO:0005737]; cytoplasmic side of plasma membrane [GO:0009898]; cytosol [GO:0005829]; extracellular exosome [GO:0070062]; extracellular region [GO:0005576]; nuclear envelope [GO:0005635]; nucleus [GO:0005634]; perinuclear region of cytoplasm [GO:0048471]; plasma membrane [GO:0005886]; ruffle [GO:0001726]
36.844	1.29984	-2.12964	28S ribosomal protein S35, mitochondrial	MRPS35	mitochondrial inner membrane [GO:0005743]; mitochondrial small ribosomal subunit [GO:0005763]
21.119	0.651317	-2.1289	Dynactin subunit 3	DCTN3	dynactin complex [GO:0005869]
75.126	1.92768	-2.12791	Sec1 family domain-containing protein 2	SCFD2
54.366	0.70781	-2.12047	Mitochondrial-processing peptidase subunit beta	PMPCB	mitochondrial inner membrane [GO:0005743]; mitochondrial processing peptidase complex [GO:0017087]; mitochondrion [GO:0005739]
33.824	1.17767	-2.10363	Spermidine synthase	SRM	cytosol [GO:0005829]
178.97	1.39351	-2.10107	Tyrosine-protein phosphatase non-receptor type 23	PTPN23	ciliary basal body [GO:0036064]; cytoplasm [GO:0005737]; cytosol [GO:0005829]; early endosome [GO:0005769]; endosome [GO:0005768]; extracellular exosome [GO:0070062]; intracellular membrane-bounded organelle [GO:0043231]; nuclear body [GO:0016604]; nucleoplasm [GO:0005654]; nucleus [GO:0005634]
29.096	0.357983	-2.10022	Transcription factor A, mitochondrial	TFAM	cytosol [GO:0005829]; mitochondrial matrix [GO:0005759]; mitochondrial nucleoid [GO:0042645]; mitochondrion [GO:0005739]; nucleus [GO:0005634]; protein-containing complex [GO:0032991]
68.477	1.15308	-2.09431	RNA-binding protein EWS	EWSR1	Cajal body [GO:0015030]; cytoplasm [GO:0005737]; nucleolus [GO:0005730]; nucleoplasm [GO:0005654]; nucleus [GO:0005634]; plasma membrane [GO:0005886]
40.622	0.857297	-2.07995	cAMP-dependent protein kinase catalytic subunit beta;cAMP-dependent protein kinase catalytic subunit alpha	PRKACB;PRKACA;KIN27	cAMP-dependent protein kinase complex [GO:0005952]; centrosome [GO:0005813]; ciliary base [GO:0097546]; cytosol [GO:0005829]; extracellular exosome [GO:0070062]; nucleoplasm [GO:0005654]; nucleus [GO:0005634]; plasma membrane [GO:0005886]
127.59	1.39518	-2.07573	Nucleolar protein 6	NOL6	condensed nuclear chromosome [GO:0000794]; CURI complex [GO:0032545]; mitochondrion [GO:0005739]; nucleolus [GO:0005730]; nucleoplasm [GO:0005654]; small-subunit processome [GO:0032040]; UTP-C complex [GO:0034456]
27.277	0.728464	-2.07545	Transmembrane emp24 domain-containing protein 9	TMED9	COPII-coated ER to Golgi transport vesicle [GO:0030134]; endoplasmic reticulum [GO:0005783]; endoplasmic reticulum membrane [GO:0005789]; endoplasmic reticulum-Golgi intermediate compartment [GO:0005793]; endoplasmic reticulum-Golgi intermediate compartment membrane [GO:0033116]; extracellular exosome [GO:0070062]; Golgi apparatus [GO:0005794]; Golgi membrane [GO:0000139]; synaptic vesicle [GO:00…
50.519	1.93372	-2.07306	Golgi-associated PDZ and coiled-coil motif-containing protein	GOPC	cytoplasm [GO:0005737]; dendrite [GO:0030425]; Golgi apparatus [GO:0005794]; Golgi membrane [GO:0000139]; Golgi-associated vesicle membrane [GO:0030660]; lysosomal membrane [GO:0005765]; membrane [GO:0016020]; plasma membrane [GO:0005886]; postsynaptic density [GO:0014069]; protein-containing complex [GO:0032991]; trans-Golgi network transport vesicle [GO:0030140]
124.98	0.704367	-2.07214	cGMP-inhibited 3,5-cyclic phosphodiesterase A;cGMP-inhibited 3,5-cyclic phosphodiesterase B	PDE3A;PDE3B	cytosol [GO:0005829]; membrane [GO:0016020]
31.566	1.0838	-2.07118	Voltage-dependent anion-selective channel protein 2	VDAC2	acrosomal vesicle [GO:0001669]; membrane [GO:0016020]; membrane raft [GO:0045121]; mitochondrial membrane [GO:0031966]; mitochondrial nucleoid [GO:0042645]; mitochondrial outer membrane [GO:0005741]; mitochondrion [GO:0005739]; nucleus [GO:0005634]; pore complex [GO:0046930]; sperm midpiece [GO:0097225]
269.45	1.3467	-2.06484	Ankyrin repeat and KH domain-containing protein 1	ANKHD1	cytoplasm [GO:0005737]
95.337	1.91803	-2.0639	Elongation factor 2	EEF2	aggresome [GO:0016235]; cytoplasm [GO:0005737]; cytosol [GO:0005829]; extracellular exosome [GO:0070062]; extracellular region [GO:0005576]; ficolin-1-rich granule lumen [GO:1904813]; membrane [GO:0016020]; nucleus [GO:0005634]; plasma membrane [GO:0005886]; ribonucleoprotein complex [GO:1990904]; ribosome [GO:0005840]; secretory granule lumen [GO:0034774]; synapse [GO:0045202]
47.716	1.07421	-2.0639	Adenosylhomocysteinase	AHCY	cytosol [GO:0005829]; endoplasmic reticulum [GO:0005783]; extracellular exosome [GO:0070062]; melanosome [GO:0042470]; nucleus [GO:0005634]
88.583	0.820304	-2.06372	AFG3-like protein 2	AFG3L2	m-AAA complex [GO:0005745]; mitochondrial inner membrane [GO:0005743]; mitochondrion [GO:0005739]
151.66	0.770165	-2.06025	Enhancer of mRNA-decapping protein 4	EDC4	cytoplasm [GO:0005737]; cytoplasmic ribonucleoprotein granule [GO:0036464]; cytosol [GO:0005829]; membrane [GO:0016020]; nucleoplasm [GO:0005654]; nucleus [GO:0005634]; P-body [GO:0000932]
56.65	1.00647	-2.05733	D-3-phosphoglycerate dehydrogenase	PHGDH	cytosol [GO:0005829]; extracellular exosome [GO:0070062]
21.732	0.906499	-2.05289	AP-3 complex subunit sigma-1	AP3S1	AP-3 adaptor complex [GO:0030123]; AP-type membrane coat adaptor complex [GO:0030119]; axon cytoplasm [GO:1904115]; cytoplasmic vesicle membrane [GO:0030659]; early endosome [GO:0005769]; Golgi apparatus [GO:0005794]; intracellular membrane-bounded organelle [GO:0043231]; presynapse [GO:0098793]; transport vesicle [GO:0030133]
51.396	1.71243	-2.04803	Protein FAM134C	FAM134C	endoplasmic reticulum membrane [GO:0005789]; endoplasmic reticulum tubular network [GO:0071782]; protein-containing complex [GO:0032991]
137.42	2.882	-2.04442	Protein transport protein Sec24B	SEC24B	COPII vesicle coat [GO:0030127]; cytosol [GO:0005829]; endoplasmic reticulum exit site [GO:0070971]; endoplasmic reticulum membrane [GO:0005789]; ER to Golgi transport vesicle membrane [GO:0012507]
40.75	0.606519	-2.03452	NADH dehydrogenase [ubiquinone] 1 alpha subcomplex subunit 10, mitochondrial	NDUFA10	mitochondrial matrix [GO:0005759]; mitochondrial respiratory chain complex I [GO:0005747]; mitochondrion [GO:0005739]
35.505	0.792982	-2.03145	O-acetyl-ADP-ribose deacetylase MACROD1	MACROD1	nucleoplasm [GO:0005654]; nucleus [GO:0005634]
25.206	0.858234	-2.02755	Transmembrane emp24 domain-containing protein 1	TMED1	COPII-coated ER to Golgi transport vesicle [GO:0030134]; endoplasmic reticulum [GO:0005783]; endoplasmic reticulum membrane [GO:0005789]; endoplasmic reticulum-Golgi intermediate compartment [GO:0005793]; endoplasmic reticulum-Golgi intermediate compartment membrane [GO:0033116]; Golgi apparatus [GO:0005794]; plasma membrane [GO:0005886]
63.852	1.45824	-2.02677	Ubiquilin-4;Ubiquilin-1	UBQLN4;UBQLN1	autophagosome [GO:0005776]; cytoplasm [GO:0005737]; cytoplasmic vesicle [GO:0031410]; cytosol [GO:0005829]; endoplasmic reticulum membrane [GO:0005789]; nucleoplasm [GO:0005654]; nucleus [GO:0005634]; perinuclear region of cytoplasm [GO:0048471]; protein-containing complex [GO:0032991]; site of DNA damage [GO:0090734]
50.14	1.5336	-2.01927	Elongation factor 1-alpha 1;Putative elongation factor 1-alpha-like 3	EEF1A1;EEF1A1P5	cortical actin cytoskeleton [GO:0030864]; cytoplasm [GO:0005737]; cytoplasmic side of lysosomal membrane [GO:0098574]; cytosol [GO:0005829]; cytosolic ribosome [GO:0022626]; eukaryotic translation elongation factor 1 complex [GO:0005853]; extracellular exosome [GO:0070062]; extracellular region [GO:0005576]; extracellular space [GO:0005615]; ficolin-1-rich granule lumen [GO:1904813]; membrane [GO…
75.25	0.808926	-2.01479	E3 ubiquitin-protein ligase Midline-1	MID1	centriolar satellite [GO:0034451]; cytoplasm [GO:0005737]; cytosol [GO:0005829]; Golgi apparatus [GO:0005794]; microtubule [GO:0005874]; microtubule associated complex [GO:0005875]; spindle [GO:0005819]
38.044	0.592055	-2.01188	DnaJ homolog subfamily B member 1	DNAJB1	cytoplasm [GO:0005737]; cytosol [GO:0005829]; dendritic spine [GO:0043197]; extracellular exosome [GO:0070062]; glutamatergic synapse [GO:0098978]; neuronal cell body [GO:0043025]; nucleolus [GO:0005730]; nucleoplasm [GO:0005654]; nucleus [GO:0005634]; postsynaptic density [GO:0014069]; sperm head [GO:0061827]
54.847	0.842112	-2.00989	Fatty aldehyde dehydrogenase	ALDH3A2	cytoplasm [GO:0005737]; cytosol [GO:0005829]; dendritic spine [GO:0043197]; extracellular exosome [GO:0070062]; glutamatergic synapse [GO:0098978]; neuronal cell body [GO:0043025]; nucleolus [GO:0005730]; nucleoplasm [GO:0005654]; nucleus [GO:0005634]; postsynaptic density [GO:0014069]; sperm head [GO:0061827]
56.195	0.57877	-2.00242	26S proteasome non-ATPase regulatory subunit 5	PSMD5	cytosol [GO:0005829]; nucleoplasm [GO:0005654]; proteasome accessory complex [GO:0022624]; proteasome complex [GO:0000502]
278.16	2.01737	-2.00224	Filamin-B	FLNB	actin cytoskeleton [GO:0015629]; brush border [GO:0005903]; cell cortex [GO:0005938]; cytoplasm [GO:0005737]; cytosol [GO:0005829]; extracellular exosome [GO:0070062]; focal adhesion [GO:0005925]; membrane [GO:0016020]; phagocytic vesicle [GO:0045335]; plasma membrane [GO:0005886]; stress fiber [GO:0001725]; Z disc [GO:0030018]
45.531	0.454958	-1.99357	26S proteasome non-ATPase regulatory subunit 6	PSMD6	cytosol [GO:0005829]; extracellular region [GO:0005576]; ficolin-1-rich granule lumen [GO:1904813]; nucleoplasm [GO:0005654]; proteasome accessory complex [GO:0022624]; proteasome complex [GO:0000502]; proteasome regulatory particle [GO:0005838]; secretory granule lumen [GO:0034774]
32.363	0.995485	-1.9889	PIH1 domain-containing protein 1	PIH1D1	cytoplasm [GO:0005737]; nucleolus [GO:0005730]; nucleus [GO:0005634]; pre-snoRNP complex [GO:0070761]; R2TP complex [GO:0097255]; ribonucleoprotein complex [GO:1990904]; RPAP3/R2TP/prefoldin-like complex [GO:1990062]
48.275	0.304351	-1.98569	Farnesyl pyrophosphate synthase	FDPS	cytoplasm [GO:0005737]; cytosol [GO:0005829]; nucleoplasm [GO:0005654]
59.875	0.248378	-1.97048	Poly(U)-binding-splicing factor PUF60	PUF60	nucleoplasm [GO:0005654]
57.936	2.19713	-1.96885	Pyruvate kinase PKM;Pyruvate kinase	PKM;PKM2	cytosol [GO:0005829]
60.901	0.592778	-1.96542	Prolyl 4-hydroxylase subunit alpha-2	P4HA2	cytosol [GO:0005829]; endoplasmic reticulum [GO:0005783]; endoplasmic reticulum lumen [GO:0005788]; intracellular membrane-bounded organelle [GO:0043231]; nucleoplasm [GO:0005654]
8.5468	1.02693	-1.96342	Ubiquitin-like protein 5	UBL5	Cajal body [GO:0015030]; cytoplasm [GO:0005737]; nucleoplasm [GO:0005654]; nucleus [GO:0005634]
48.227	0.53932	-1.96167	KH domain-containing, RNA-binding, signal transduction-associated protein 1	KHDRBS1	cytoplasm [GO:0005737]; cytosol [GO:0005829]; Grb2-Sos complex [GO:0070618]; membrane [GO:0016020]; nucleoplasm [GO:0005654]; nucleus [GO:0005634]; protein-containing complex [GO:0032991]
27.049	0.276125	-1.95576	Oxidoreductase HTATIP2	HTATIP2	cytoplasm [GO:0005737]; cytosol [GO:0005829]; membrane [GO:0016020]; nuclear envelope [GO:0005635]; nucleus [GO:0005634]
45.374	0.218884	-1.95174	Nucleosome assembly protein 1-like 1	NAP1L1	cytoplasm [GO:0005737]; nucleus [GO:0005634]
38.711	1.00463	-1.93619	39S ribosomal protein L39, mitochondrial	MRPL39	mitochondrial inner membrane [GO:0005743]; mitochondrial large ribosomal subunit [GO:0005762]; mitochondrial ribosome [GO:0005761]; mitochondrion [GO:0005739]
22.168	0.589916	-1.93086	Transcription factor BTF3;Transcription factor BTF3 homolog 4	BTF3;BTF3L4	cytosol [GO:0005829]
53.524	0.955487	-1.93021	Polyadenylate-binding protein-interacting protein 1	PAIP1	cytoplasm [GO:0005737]; cytosol [GO:0005829]; mCRD-mediated mRNA stability complex [GO:0106002]
47.996	0.759796	-1.92334	Testin	TES	cell junction [GO:0030054]; cytosol [GO:0005829]; focal adhesion [GO:0005925]; nucleus [GO:0005634]; plasma membrane [GO:0005886]; protein-containing complex [GO:0032991]
22.999	0.548665	-1.92232	28S ribosomal protein S10, mitochondrial	MRPS10	mitochondrial inner membrane [GO:0005743]; mitochondrial small ribosomal subunit [GO:0005763]; mitochondrion [GO:0005739]
25.171	0.985617	-1.92084	Transmembrane emp24 domain-containing protein 7;TIR domain-containing adapter molecule 2	TMED7;TICAM2	COPI vesicle coat [GO:0030126]; COPII vesicle coat [GO:0030127]; COPII-coated ER to Golgi transport vesicle [GO:0030134]; endoplasmic reticulum [GO:0005783]; endoplasmic reticulum membrane [GO:0005789]; endoplasmic reticulum-Golgi intermediate compartment [GO:0005793]; endoplasmic reticulum-Golgi intermediate compartment membrane [GO:0033116]; Golgi apparatus [GO:0005794]; Golgi membrane [GO:0000…
14.728	1.21913	-1.92076	Ubiquitin-60S ribosomal protein L40;Ubiquitin;60S ribosomal protein L40	UBA52	cytoplasm [GO:0005737]; cytosol [GO:0005829]; cytosolic large ribosomal subunit [GO:0022625]; cytosolic ribosome [GO:0022626]; cytosolic small ribosomal subunit [GO:0022627]; endocytic vesicle membrane [GO:0030666]; endoplasmic reticulum [GO:0005783]; endoplasmic reticulum membrane [GO:0005789]; endosome membrane [GO:0010008]; extracellular exosome [GO:0070062]; extracellular space [GO:0005615]; …
164.98	2.18903	-1.9088	GTPase-activating protein and VPS9 domain-containing protein 1	GAPVD1	cytosol [GO:0005829]; endocytic vesicle [GO:0030139]; endosome [GO:0005768]; plasma membrane [GO:0005886]
26.458	1.88834	-1.90822	N-alpha-acetyltransferase 10	NAA10	cytoplasm [GO:0005737]; cytosol [GO:0005829]; membrane [GO:0016020]; NatA complex [GO:0031415]; nucleolus [GO:0005730]; nucleus [GO:0005634]
205.42	0.333206	-1.9073	Nascent polypeptide-associated complex subunit alpha, muscle-specific form;Nascent polypeptide-associated complex subunit alpha	NACA	cytoplasm [GO:0005737]; nascent polypeptide-associated complex [GO:0005854]; nucleus [GO:0005634]
58.47	0.570552	-1.90665	Sorting nexin-2	SNX2	cytoplasm [GO:0005737]; cytosol [GO:0005829]; early endosome membrane [GO:0031901]; endosome [GO:0005768]; endosome membrane [GO:0010008]; lamellipodium [GO:0030027]; lysosome [GO:0005764]; membrane [GO:0016020]; protein-containing complex [GO:0032991]; retromer complex [GO:0030904]; retromer, tubulation complex [GO:0030905]
48.755	1.31034	-1.90583	Dihydrolipoyllysine-residue succinyltransferase component of 2-oxoglutarate dehydrogenase complex, mitochondrial	DLST	mitochondrial matrix [GO:0005759]; mitochondrion [GO:0005739]; oxidoreductase complex [GO:1990204]
61.655	1.19023	-1.90077	GPI transamidase component PIG-S	PIGS	endoplasmic reticulum membrane [GO:0005789]; GPI-anchor transamidase complex [GO:0042765]; membrane [GO:0016020]
35.54	0.963409	-1.89055	Protein SEC13 homolog	SEC13	COPII vesicle coat [GO:0030127]; cytosol [GO:0005829]; endoplasmic reticulum membrane [GO:0005789]; ER to Golgi transport vesicle membrane [GO:0012507]; extracellular exosome [GO:0070062]; GATOR2 complex [GO:0061700]; intracellular membrane-bounded organelle [GO:0043231]; lysosomal membrane [GO:0005765]; nuclear envelope [GO:0005635]; nuclear pore [GO:0005643]; nuclear pore outer ring [GO:0031080…
54.794	1.32989	-1.88609	Heat shock 70 kDa protein 14	HSPA14	cytoplasm [GO:0005737]; cytosol [GO:0005829]; membrane [GO:0016020]
32.251	0.714576	-1.88406	Thioredoxin-like protein 1	TXNL1	cytoplasm [GO:0005737]; cytosol [GO:0005829]; nucleus [GO:0005634]; proteasome complex [GO:0000502]
56.777	0.620062	-1.88395	UBX domain-containing protein 4	UBXN4	cytosol [GO:0005829]; endoplasmic reticulum [GO:0005783]; endoplasmic reticulum membrane [GO:0005789]; nuclear envelope [GO:0005635]
48.162	0.381107	-1.88108	Basic leucine zipper and W2 domain-containing protein 2	BZW2	cytoplasm [GO:0005737]
71.949	1.07669	-1.86949	Chaperone activity of bc1 complex-like, mitochondrial	ADCK3	membrane [GO:0016020]; mitochondrion [GO:0005739]
24.579	0.7531	-1.86807	Hypoxanthine-guanine phosphoribosyltransferase	HPRT1	cytoplasm [GO:0005737]; cytosol [GO:0005829]; extracellular exosome [GO:0070062]
55.804	1.26107	-1.86295	Inosine-5-monophosphate dehydrogenase 2	IMPDH2	cytosol [GO:0005829]; nucleus [GO:0005634]
109.43	0.879596	-1.85858	116 kDa U5 small nuclear ribonucleoprotein component	EFTUD2	Cajal body [GO:0015030]; catalytic step 2 spliceosome [GO:0071013]; cytosol [GO:0005829]; intracellular membrane-bounded organelle [GO:0043231]; membrane [GO:0016020]; nuclear speck [GO:0016607]; nucleoplasm [GO:0005654]; nucleus [GO:0005634]; U2-type catalytic step 2 spliceosome [GO:0071007]; U2-type precatalytic spliceosome [GO:0071005]; U4/U6 x U5 tri-snRNP complex [GO:0046540]
83.471	0.366591	-1.8568	Elongation factor G, mitochondrial	GFM1	mitochondrial matrix [GO:0005759]; mitochondrion [GO:0005739]
46.437	0.832208	-1.85422	Heterogeneous nuclear ribonucleoprotein D-like	HNRNPDL	cytosol [GO:0005829]; nucleoplasm [GO:0005654]; nucleus [GO:0005634]; spliceosomal complex [GO:0005681]
18.28	1.202	-1.85328	AP-1 complex subunit sigma-3	AP1S3	AP-1 adaptor complex [GO:0030121]; clathrin-coated pit [GO:0005905]; cytoplasmic vesicle membrane [GO:0030659]; cytosol [GO:0005829]; early endosome [GO:0005769]; Golgi membrane [GO:0000139]; intracellular membrane-bounded organelle [GO:0043231]; lysosomal membrane [GO:0005765]; trans-Golgi network membrane [GO:0032588]
11.728	1.02225	-1.85305	Protein S100-A4	S100A4	collagen-containing extracellular matrix [GO:0062023]; cytosol [GO:0005829]; extracellular exosome [GO:0070062]; extracellular region [GO:0005576]; extracellular space [GO:0005615]; nucleoplasm [GO:0005654]; nucleus [GO:0005634]; perinuclear region of cytoplasm [GO:0048471]
254.41	0.857316	-1.84958	DnaJ homolog subfamily C member 13	DNAJC13	azurophil granule membrane [GO:0035577]; cytosol [GO:0005829]; early endosome membrane [GO:0031901]; endosome membrane [GO:0010008]; extracellular exosome [GO:0070062]; intracellular membrane-bounded organelle [GO:0043231]; lysosomal membrane [GO:0005765]; membrane [GO:0016020]; plasma membrane [GO:0005886]; secretory granule membrane [GO:0030667]
59.544	0.782023	-1.84415	Spermatogenesis-associated serine-rich protein 2	SPATS2	cytoplasm [GO:0005737]; cytosol [GO:0005829]
13.604	0.650747	-1.83349	V-type proton ATPase subunit G 2;V-type proton ATPase subunit G 1	ATP6V1G2;ATP6V1G1;ATP6V1G2-DDX39B	clathrin-coated vesicle membrane [GO:0030665]; cytosol [GO:0005829]; melanosome [GO:0042470]; synaptic vesicle membrane [GO:0030672]; vacuolar proton-transporting V-type ATPase complex [GO:0016471]; vacuolar proton-transporting V-type ATPase, V1 domain [GO:0000221]
24.61	1.39565	-1.83321	Small nuclear ribonucleoprotein-associated proteins B and B;Small nuclear ribonucleoprotein-associated protein N	SNRPB;SNRPN	catalytic step 2 spliceosome [GO:0071013]; cytoplasm [GO:0005737]; cytosol [GO:0005829]; histone pre-mRNA 3'end processing complex [GO:0071204]; methylosome [GO:0034709]; nucleoplasm [GO:0005654]; nucleus [GO:0005634]; small nuclear ribonucleoprotein complex [GO:0030532]; SMN-Sm protein complex [GO:0034719]; spliceosomal complex [GO:0005681]; telomerase holoenzyme complex [GO:0005697]; U1 snRNP […
28.202	1.25823	-1.83139	Mitochondrial import inner membrane translocase subunit Tim21	TIMM21	mitochondrial inner membrane [GO:0005743]; TIM23 mitochondrial import inner membrane translocase complex [GO:0005744]
65.695	0.935986	-1.8275	Ubiquilin-2	UBQLN2	autophagosome [GO:0005776]; cytoplasm [GO:0005737]; cytoplasmic vesicle [GO:0031410]; cytosol [GO:0005829]; nucleus [GO:0005634]; plasma membrane [GO:0005886]
35.503	2.10735	-1.82092	Malate dehydrogenase, mitochondrial;Malate dehydrogenase	MDH2	cytoplasm [GO:0005737]; extracellular exosome [GO:0070062]; membrane [GO:0016020]; mitochondrial matrix [GO:0005759]; mitochondrion [GO:0005739]; nucleus [GO:0005634]
26.47	0.579699	-1.82047	ER membrane protein complex subunit 7	EMC7	EMC complex [GO:0072546]; endoplasmic reticulum membrane [GO:0005789]; membrane [GO:0016020]
53.801	0.402608	-1.81737	4-trimethylaminobutyraldehyde dehydrogenase	ALDH9A1	cytoplasm [GO:0005737]; cytosol [GO:0005829]; extracellular exosome [GO:0070062]
18.697	0.990898	-1.8155	Prostaglandin E synthase 3	PTGES3	chromosome, telomeric region [GO:0000781]; cytosol [GO:0005829]; nucleoplasm [GO:0005654]; nucleus [GO:0005634]; protein folding chaperone complex [GO:0101031]; protein-containing complex [GO:0032991]; telomerase holoenzyme complex [GO:0005697]
73.261	1.20216	-1.81397	Kinesin-like protein KIF22	KIF22	cytosol [GO:0005829]; microtubule [GO:0005874]; nuclear speck [GO:0016607]
25.636	1.061	-1.81059	CD63 antigen	CD63	plasma membrane [GO:0005886]
40.885	1.59423	-1.79763	HLA class I histocompatibility antigen, Cw-12 alpha chain;HLA class I histocompatibility antigen, Cw-14 alpha chain;HLA class I histocompatibility antigen, Cw-6 alpha chain;HLA class I histocompatibility antigen, Cw-7 alpha chain;HLA class I histocompatibility antigen, Cw-2 alpha chain;HLA class I histocompatibility antigen, Cw-16 alpha chain;HLA class I histocompatibility antigen, Cw-18 alpha ch…	HLA-C	cell surface [GO:0009986]; intracellular membrane-bounded organelle [GO:0043231]; late endosome membrane [GO:0031902]; lysosomal membrane [GO:0005765]; melanosome [GO:0042470]; multivesicular body [GO:0005771]; nucleoplasm [GO:0005654]; plasma membrane [GO:0005886]
79.994	0.829155	-1.79208	Calpain-2 catalytic subunit	CAPN2	calpain complex [GO:0110158]; chromatin [GO:0000785]; cortical actin cytoskeleton [GO:0030864]; cytoplasm [GO:0005737]; cytosol [GO:0005829]; dendrite [GO:0030425]; endoplasmic reticulum [GO:0005783]; external side of plasma membrane [GO:0009897]; extracellular exosome [GO:0070062]; focal adhesion [GO:0005925]; Golgi apparatus [GO:0005794]; lysosome [GO:0005764]; membrane raft [GO:0045121]; neuro…
104.74	0.806415	-1.7878	DNA mismatch repair protein Msh2	MSH2	chromosome, telomeric region [GO:0000781]; membrane [GO:0016020]; MutSalpha complex [GO:0032301]; MutSbeta complex [GO:0032302]; nucleoplasm [GO:0005654]; nucleus [GO:0005634]
39.93	0.433839	-1.78736	Eukaryotic translation initiation factor 3 subunit H	EIF3H;EIF3S3	cytosol [GO:0005829]; eukaryotic 43S preinitiation complex [GO:0016282]; eukaryotic 48S preinitiation complex [GO:0033290]; eukaryotic translation initiation factor 3 complex [GO:0005852]; eukaryotic translation initiation factor 3 complex, eIF3m [GO:0071541]; extracellular exosome [GO:0070062]; membrane [GO:0016020]; polysomal ribosome [GO:0042788]
17.259	0.672663	-1.78103	Single-stranded DNA-binding protein, mitochondrial	SSBP1	extracellular exosome [GO:0070062]; mitochondrial matrix [GO:0005759]; mitochondrial nucleoid [GO:0042645]; mitochondrion [GO:0005739]; nucleus [GO:0005634]
95.785	1.05567	-1.77582	Ubiquitin carboxyl-terminal hydrolase 5	USP5	cytosol [GO:0005829]; lysosome [GO:0005764]; nucleus [GO:0005634]
58.946	1.45663	-1.77533	Bifunctional ATP-dependent dihydroxyacetone kinase/FAD-AMP lyase (cyclizing);ATP-dependent dihydroxyacetone kinase;FAD-AMP lyase (cyclizing)	DAK	cytosol [GO:0005829]; extracellular exosome [GO:0070062]; nucleus [GO:0005634]
62.333	0.992528	-1.77499	YTH domain-containing family protein 2	YTHDF2	centriolar satellite [GO:0034451]; cytoplasm [GO:0005737]; cytoplasmic ribonucleoprotein granule [GO:0036464]; cytoplasmic stress granule [GO:0010494]; cytosol [GO:0005829]; nucleus [GO:0005634]; P-body [GO:0000932]
81.316	1.604	-1.77374	Translation initiation factor IF-2, mitochondrial	MTIF2	cytoplasm [GO:0005737]; mitochondrion [GO:0005739]; nucleoplasm [GO:0005654]
37.839	0.470236	-1.77297	Erlin-2;Erlin-1	ERLIN2;ERLIN1	cytosol [GO:0005829]; endoplasmic reticulum [GO:0005783]; endoplasmic reticulum membrane [GO:0005789]; membrane raft [GO:0045121]; plasma membrane [GO:0005886]; protein-containing complex [GO:0032991]
[truncated: 429 more rows]
